# Supplementary material for: Single-component multilayered self-assembling nanoparticles presenting rationally designed glycoprotein trimers as Ebola virus vaccines
Source: Nat Commun. 2021 May 11;12:2633. doi: 10.1038/s41467-021-22867-w (PMC8113551; doi:10.1038/s41467-021-22867-w)
Supplement: Supplementary file 4 — Source Data [file 41467_2021_22867_MOESM4_ESM.xlsx]

## Sheet: Fig. 1b
GPDmuc	mAb114 purification			GPDmuc-foldon	mAb114 purificaton
ml	mAU			ml	mAU
0	-0.011			0	0.012					Uncropped BN-PAGE gel
0.0413893	-0.031			0.0414181	-0.004
0.0827787	-0.013			0.0828363	-0.006
0.124168	-0.011			0.124254	-0.007
0.165557	-0.012			0.165673	-0.012
0.206947	-0.033			0.207091	-0.01
0.248336	-0.046			0.248509	-0.001
0.289725	-0.038			0.289927	0.001
0.331115	-0.028			0.331345	0.005
0.372504	-0.021			0.372763	0.005
0.413893	-0.02			0.414181	0
0.455283	-0.018			0.4556	0
0.496672	-0.016			0.497018	-0.008
0.538061	0			0.538436	-0.001
0.579451	-0.026			0.579854	0.005
0.62084	-0.029			0.621272	0
0.662229	-0.011			0.66269	0
0.703619	-0.013			0.704108	0
0.745008	-0.024			0.745527	0
0.786397	-0.044			0.786945	0			In SEC:
0.827787	-0.047			0.828363	-0.002			Different numbers of data points due to different flow rates
0.869176	-0.044			0.869781	-0.007
0.910565	-0.039			0.911199	-0.007
0.951955	-0.034			0.952617	-0.002
0.993344	-0.029			0.994035	-0.004
1.03473	-0.034			1.03545	-0.006
1.07612	-0.025			1.07687	-0.009
1.11751	-0.04			1.11829	-0.01
1.1589	-0.042			1.15971	-0.007
1.20029	-0.025			1.20113	-0.009
1.24168	-0.031			1.24254	-0.006
1.28307	-0.017			1.28396	0
1.32446	-0.025			1.32538	0
1.36585	-0.059			1.3668	-0.003
1.40724	-0.065			1.40822	-0.001
1.44863	-0.064			1.44964	0.002
1.49002	-0.047			1.49105	-0.004
1.53141	-0.025			1.53247	-0.011
1.57279	-0.04			1.57389	-0.007
1.61418	-0.055			1.61531	-0.009
1.65557	-0.06			1.65673	-0.004
1.69696	-0.037			1.69814	0
1.73835	-0.049			1.73956	0.001
1.77974	-0.061			1.78098	0.003
1.82113	-0.035			1.8224	-0.003
1.86252	-0.049			1.86382	-0.004
1.90391	-0.051			1.90523	-0.006
1.9453	-0.027			1.94665	-0.001
1.98669	-0.035			1.98807	0.001
2.02808	-0.039			2.02949	0.004
2.06947	-0.043			2.07091	0
2.11086	-0.045			2.11233	-0.008
2.15225	-0.033			2.15374	0
2.19363	-0.016			2.19516	0.005
2.23502	-0.046			2.23658	0.009
2.27641	-0.063			2.278	0.01
2.3178	-0.051			2.31942	0
2.35919	-0.06			2.36083	-0.001
2.40058	-0.047			2.40225	0.001
2.44197	-0.029			2.44367	0.002
2.48336	0.003			2.48509	0.003
2.52475	-0.03			2.52651	0.001
2.56614	-0.04			2.56792	-0.003
2.60753	-0.056			2.60934	-0.005
2.64892	-0.065			2.65076	-0.005
2.69031	-0.045			2.69218	-0.006
2.7317	-0.059			2.7336	-0.004
2.77309	-0.056			2.77502	-0.002
2.81447	-0.033			2.81643	0.001
2.85586	-0.04			2.85785	-0.002
2.89725	-0.049			2.89927	-0.011
2.93864	-0.045			2.94069	-0.012
2.98003	-0.037			2.98211	-0.01
3.02142	-0.049			3.02352	-0.007
3.06281	-0.05			3.06494	-0.008
3.1042	-0.052			3.10636	-0.01
3.14559	-0.065			3.14778	-0.01
3.18698	-0.035			3.1892	-0.008
3.22837	-0.025			3.23062	-0.004
3.26976	-0.053			3.27203	-0.008
3.31115	-0.046			3.31345	-0.006
3.35254	-0.034			3.35487	0
3.39393	-0.016			3.39629	0
3.43531	-0.008			3.43771	-0.001
3.4767	-0.031			3.47912	-0.001
3.51809	-0.05			3.52054	0.002
3.55948	-0.048			3.56196	-0.004
3.60087	-0.048			3.60338	-0.009
3.64226	-0.036			3.6448	-0.005
3.68365	-0.034			3.68621	-0.002
3.72504	-0.044			3.72763	0.002
3.76643	-0.065			3.76905	0.003
3.80782	-0.076			3.81047	-0.001
3.84921	-0.088			3.85189	0.001
3.8906	-0.083			3.89331	-0.002
3.93199	-0.056			3.93472	-0.005
3.97338	-0.054			3.97614	-0.002
4.01477	-0.055			4.01756	-0.003
4.05615	-0.057			4.05898	-0.001
4.09754	-0.062			4.1004	0.005
4.13893	-0.047			4.14181	0
4.18032	-0.02			4.18323	-0.01
4.22171	-0.042			4.22465	-0.008
4.2631	-0.043			4.26607	-0.003
4.30449	-0.03			4.30749	-0.007
4.34588	-0.036			4.34891	-0.008
4.38727	-0.038			4.39032	-0.004
4.42866	-0.006			4.43174	-0.011
4.47005	-0.004			4.47316	-0.011
4.51144	-0.063			4.51458	-0.003
4.55283	-0.066			4.556	-0.002
4.59422	-0.055			4.59741	-0.005
4.63561	-0.057			4.63883	0.002
4.67699	-0.028			4.68025	-0.001
4.71838	-0.01			4.72167	-0.002
4.75977	-0.047			4.76309	0.006
4.80116	-0.048			4.8045	0
4.84255	-0.021			4.84592	-0.003
4.88394	-0.028			4.88734	-0.001
4.92533	-0.039			4.92876	-0.008
4.96672	-0.033			4.97018	-0.011
5.00811	-0.043			5.0116	-0.003
5.0495	-0.047			5.05301	0.004
5.09089	-0.047			5.09443	0.003
5.13228	-0.024			5.13585	0.006
5.17367	-0.004			5.17727	0.001
5.21506	-0.012			5.21869	-0.011
5.25645	-0.019			5.2601	-0.006
5.29784	-0.035			5.30152	0.004
5.33922	-0.021			5.34294	0.003
5.38061	-0.013			5.38436	-0.004
5.422	-0.047			5.42578	-0.003
5.46339	-0.045			5.46719	0.001
5.50478	-0.024			5.50861	-0.003
5.54617	-0.032			5.55003	-0.001
5.58756	-0.025			5.59145	0
5.62895	-0.032			5.63287	0.003
5.67034	-0.027			5.67429	0.003
5.71173	-0.034			5.7157	0.003
5.75312	-0.03			5.75712	0.006
5.79451	-0.031			5.79854	-0.001
5.8359	-0.051			5.83996	-0.007
5.87729	-0.03			5.88138	0.006
5.91868	-0.011			5.92279	0.003
5.96006	-0.048			5.96421	-0.002
6.00145	-0.062			6.00563	-0.004
6.04284	-0.046			6.04705	-0.001
6.08423	-0.028			6.08847	0
6.12562	-0.04			6.12989	-0.002
6.16701	-0.034			6.1713	0
6.2084	-0.043			6.21272	0.003
6.24979	-0.059			6.25414	0
6.29118	-0.037			6.29556	0.001
6.33257	-0.022			6.33698	0
6.37396	-0.035			6.37839	-0.003
6.41535	-0.043			6.41981	-0.001
6.45674	-0.028			6.46123	0.001
6.49813	-0.052			6.50265	-0.003
6.53952	-0.062			6.54407	-0.001
6.5809	-0.064			6.58548	0.002
6.62229	-0.052			6.6269	0
6.66368	-0.043			6.66832	0.007
6.70507	-0.038			6.70974	0.001
6.74646	-0.017			6.75116	-0.005
6.78785	-0.024			6.79258	-0.003
6.82924	-0.035			6.83399	-0.008
6.87063	-0.042			6.87541	-0.013
6.91202	-0.046			6.91683	-0.013
6.95341	-0.061			6.95825	-0.01
6.9948	-0.054			6.99967	-0.007
7.03619	-0.029			7.04108	-0.008
7.07758	-0.027			7.0825	-0.01
7.11897	-0.028			7.12392	-0.002
7.16036	-0.027			7.16534	0.001
7.20174	-0.042			7.20676	0.004
7.24313	-0.03			7.24818	0.013
7.28452	-0.016			7.28959	0.022
7.32591	-0.018			7.33101	0.018
7.3673	-0.011			7.37243	0.03
7.40869	-0.014			7.41385	0.054
7.45008	0.012			7.45527	0.078
7.49147	0.019			7.49668	0.109
7.53286	0.001			7.5381	0.159
7.57425	0.029			7.57952	0.239
7.61564	0.063			7.62094	0.356
7.65703	0.092			7.66236	0.502
7.69842	0.105			7.70377	0.71
7.73981	0.159			7.74519	0.989
7.7812	0.202			7.78661	1.326
7.82258	0.292			7.82803	1.745
7.86397	0.421			7.86945	2.261
7.90536	0.553			7.91087	2.884
7.94675	0.764			7.95228	3.607
7.98814	1.085			7.9937	4.428
8.02953	1.569			8.03512	5.383
8.07092	2.244			8.07654	6.48
8.11231	3.207			8.11796	7.805
8.1537	4.555			8.15937	9.457
8.19509	6.296			8.20079	11.487
8.23648	8.591			8.24221	14.06
8.27787	11.512			8.28363	17.288
8.31926	15.122			8.32505	21.442
8.36065	19.193			8.36647	26.545
8.40204	23.56			8.40788	32.743
8.44342	27.981			8.4493	39.878
8.48481	32.203			8.49072	47.615
8.5262	35.94			8.53214	55.233
8.56759	39.058			8.57356	62.144
8.60898	41.477			8.61497	67.967
8.65037	43.014			8.65639	72.61
8.69176	43.719			8.69781	75.99
8.73315	43.814			8.73923	78.05
8.77454	43.525			8.78065	79.025
8.81593	42.961			8.82206	79.211
8.85732	42.246			8.86348	78.829
8.89871	41.422			8.9049	78.061
8.9401	40.611			8.94632	77.044
8.98149	39.853			8.98774	75.938
9.02288	39.163			9.02916	74.754
9.06426	38.5			9.07057	73.617
9.10565	37.913			9.11199	72.619
9.14704	37.333			9.15341	71.825
9.18843	36.755			9.19483	71.165
9.22982	36.224			9.23625	70.554
9.27121	35.73			9.27766	69.896
9.3126	35.296			9.31908	69.183
9.35399	34.821			9.3605	68.475
9.39538	34.318			9.40192	67.812
9.43677	33.835			9.44334	67.253
9.47816	33.345			9.48475	66.699
9.51955	32.864			9.52617	66.1
9.56094	32.353			9.56759	65.427
9.60233	31.807			9.60901	64.731
9.64372	31.245			9.65043	64.075
9.6851	30.662			9.69185	63.48
9.72649	30.084			9.73326	63.032
9.76788	29.533			9.77468	62.656
9.80927	29.001			9.8161	62.274
9.85066	28.487			9.85752	61.881
9.89205	27.957			9.89894	61.501
9.93344	27.407			9.94035	61.164
9.97483	26.891			9.98177	60.987
10.0162	26.398			10.0232	60.951
10.0576	25.919			10.0646	61.028
10.099	25.45			10.106	61.267
10.1404	25.019			10.1474	61.728
10.1818	24.604			10.1889	62.559
10.2232	24.219			10.2303	63.86
10.2646	23.832			10.2717	65.721
10.3059	23.431			10.3131	68.264
10.3473	23.069			10.3545	71.413
10.3887	22.807			10.396	75.208
10.4301	22.599			10.4374	79.587
10.4715	22.347			10.4788	84.448
10.5129	22.141			10.5202	89.619
10.5543	21.953			10.5616	94.627
10.5957	21.795			10.603	99.291
10.6371	21.723			10.6445	103.51
10.6784	21.667			10.6859	106.896
10.7198	21.629			10.7273	109.288
10.7612	21.676			10.7687	110.559
10.8026	21.711			10.8101	110.778
10.844	21.78			10.8516	110.059
10.8854	21.894			10.893	108.473
10.9268	21.994			10.9344	105.973
10.9682	22.129			10.9758	102.651
11.0096	22.242			11.0172	98.68
11.051	22.33			11.0586	94.285
11.0923	22.354			11.1001	89.711
11.1337	22.303			11.1415	85.044
11.1751	22.291			11.1829	80.404
11.2165	22.25			11.2243	75.665
11.2579	22.176			11.2657	71.011
11.2993	22.144			11.3072	66.633
11.3407	22.177			11.3486	62.681
11.3821	22.278			11.39	59.124
11.4235	22.533			11.4314	56.272
11.4648	23.004			11.4728	54.07
11.5062	23.707			11.5142	52.39
11.5476	24.645			11.5557	51.358
11.589	25.904			11.5971	51.158
11.6304	27.498			11.6385	51.777
11.6718	29.406			11.6799	53.29
11.7132	31.635			11.7213	55.691
11.7546	34.169			11.7628	58.901
11.796	36.949			11.8042	62.854
11.8374	39.919			11.8456	67.512
11.8787	42.915			11.887	72.677
11.9201	45.968			11.9284	78.215
11.9615	49.042			11.9698	83.82
12.0029	51.845			12.0113	89.14
12.0443	54.317			12.0527	94.13
12.0857	56.406			12.0941	98.467
12.1271	58.141			12.1355	102.01
12.1685	59.365			12.1769	104.553
12.2099	60.165			12.2184	106.138
12.2512	60.54			12.2598	106.746
12.2926	60.423			12.3012	106.408
12.334	59.879			12.3426	105.218
12.3754	59.02			12.384	103.23
12.4168	57.896			12.4254	100.488
12.4582	56.593			12.4669	97.115
12.4996	55.057			12.5083	93.345
12.541	53.429			12.5497	89.344
12.5824	51.82			12.5911	85.209
12.6237	50.201			12.6325	80.746
12.6651	48.635			12.674	76.071
12.7065	47.282			12.7154	71.475
12.7479	46.056			12.7568	67.027
12.7893	44.973			12.7982	62.877
12.8307	44.153			12.8396	59.025
12.8721	43.666			12.881	55.668
12.9135	43.465			12.9225	52.637
12.9549	43.587			12.9639	49.946
12.9963	44.075			13.0053	47.759
13.0376	44.923			13.0467	46.068
13.079	46.089			13.0881	44.86
13.1204	47.582			13.1296	44.132
13.1618	49.394			13.171	43.749
13.2032	51.461			13.2124	43.611
13.2446	53.666			13.2538	43.668
13.286	55.938			13.2952	43.869
13.3274	58.245			13.3366	44.161
13.3688	60.443			13.3781	44.504
13.4101	62.515			13.4195	44.82
13.4515	64.319			13.4609	45.073
13.4929	65.834			13.5023	45.196
13.5343	67.062			13.5437	45.13
13.5757	67.944			13.5852	44.885
13.6171	68.475			13.6266	44.473
13.6585	68.663			13.668	43.911
13.6999	68.407			13.7094	43.18
13.7413	67.732			13.7508	42.173
13.7826	66.708			13.7922	40.944
13.824	65.415			13.8337	39.511
13.8654	63.838			13.8751	37.89
13.9068	61.967			13.9165	36.157
13.9482	59.826			13.9579	34.395
13.9896	57.628			13.9993	32.591
14.031	55.236			14.0408	30.703
14.0724	52.685			14.0822	28.76
14.1138	50.02			14.1236	26.767
14.1552	47.366			14.165	24.816
14.1965	44.67			14.2064	22.947
14.2379	41.831			14.2478	21.188
14.2793	38.992			14.2893	19.535
14.3207	36.385			14.3307	17.912
14.3621	33.829			14.3721	16.347
14.4035	31.366			14.4135	14.925
14.4449	28.925			14.4549	13.561
14.4863	26.536			14.4964	12.313
14.5277	24.331			14.5378	11.196
14.569	22.306			14.5792	10.176
14.6104	20.402			14.6206	9.222
14.6518	18.535			14.662	8.305
14.6932	16.835			14.7034	7.516
14.7346	15.236			14.7449	6.807
14.776	13.737			14.7863	6.165
14.8174	12.337			14.8277	5.597
14.8588	11.05			14.8691	5.093
14.9002	9.956			14.9105	4.634
14.9416	8.951			14.9519	4.229
14.9829	8.048			14.9934	3.876
15.0243	7.167			15.0348	3.559
15.0657	6.378			15.0762	3.291
15.1071	5.714			15.1176	3.059
15.1485	5.112			15.159	2.849
15.1899	4.586			15.2005	2.661
15.2313	4.129			15.2419	2.501
15.2727	3.713			15.2833	2.358
15.3141	3.348			15.3247	2.246
15.3554	3.003			15.3661	2.157
15.3968	2.707			15.4075	2.088
15.4382	2.45			15.449	2.032
15.4796	2.236			15.4904	1.983
15.521	2.054			15.5318	1.948
15.5624	1.898			15.5732	1.916
15.6038	1.773			15.6146	1.893
15.6452	1.618			15.6561	1.879
15.6866	1.501			15.6975	1.864
15.7279	1.417			15.7389	1.863
15.7693	1.329			15.7803	1.863
15.8107	1.258			15.8217	1.871
15.8521	1.168			15.8631	1.882
15.8935	1.12			15.9046	1.889
15.9349	1.088			15.946	1.891
15.9763	1.038			15.9874	1.899
16.0177	0.986			16.0288	1.906
16.0591	0.953			16.0702	1.902
16.1005	0.934			16.1117	1.908
16.1418	0.948			16.1531	1.908
16.1832	0.935			16.1945	1.903
16.2246	0.9			16.2359	1.891
16.266	0.892			16.2773	1.876
16.3074	0.853			16.3187	1.862
16.3488	0.844			16.3602	1.842
16.3902	0.816			16.4016	1.814
16.4316	0.798			16.443	1.786
16.473	0.761			16.4844	1.761
16.5143	0.752			16.5258	1.728
16.5557	0.723			16.5673	1.688
16.5971	0.697			16.6087	1.654
16.6385	0.724			16.6501	1.616
16.6799	0.715			16.6915	1.575
16.7213	0.696			16.7329	1.536
16.7627	0.689			16.7743	1.496
16.8041	0.681			16.8158	1.456
16.8455	0.669			16.8572	1.421
16.8868	0.659			16.8986	1.373
16.9282	0.649			16.94	1.333
16.9696	0.628			16.9814	1.301
17.011	0.605			17.0229	1.257
17.0524	0.589			17.0643	1.222
17.0938	0.568			17.1057	1.188
17.1352	0.592			17.1471	1.15
17.1766	0.568			17.1885	1.118
17.218	0.536			17.2299	1.087
17.2594	0.522			17.2714	1.062
17.3007	0.49			17.3128	1.035
17.3421	0.492			17.3542	0.998
17.3835	0.478			17.3956	0.979
17.4249	0.458			17.437	0.962
17.4663	0.465			17.4785	0.934
17.5077	0.455			17.5199	0.91
17.5491	0.444			17.5613	0.896
17.5905	0.437			17.6027	0.878
17.6319	0.422			17.6441	0.86
17.6732	0.406			17.6855	0.847
17.7146	0.394			17.727	0.834
17.756	0.399			17.7684	0.815
17.7974	0.402			17.8098	0.797
17.8388	0.4			17.8512	0.782
17.8802	0.377			17.8926	0.771
17.9216	0.377			17.9341	0.761
17.963	0.383			17.9755	0.742
18.0044	0.364			18.0169	0.732
18.0458	0.348			18.0583	0.727
18.0871	0.374			18.0997	0.721
18.1285	0.37			18.1411	0.711
18.1699	0.344			18.1826	0.7
18.2113	0.364			18.224	0.681
18.2527	0.372			18.2654	0.675
18.2941	0.355			18.3068	0.668
18.3355	0.35			18.3482	0.666
18.3769	0.349			18.3897	0.663
18.4183	0.348			18.4311	0.656
18.4596	0.348			18.4725	0.645
18.501	0.341			18.5139	0.638
18.5424	0.334			18.5553	0.633
18.5838	0.336			18.5967	0.623
18.6252	0.343			18.6382	0.615
18.6666	0.331			18.6796	0.604
18.708	0.314			18.721	0.6
18.7494	0.311			18.7624	0.598
18.7908	0.31			18.8038	0.59
18.8321	0.309			18.8453	0.577
18.8735	0.298			18.8867	0.575
18.9149	0.274			18.9281	0.572
18.9563	0.264			18.9695	0.566
18.9977	0.27			19.0109	0.556
19.0391	0.269			19.0523	0.55
19.0805	0.306			19.0938	0.552
19.1219	0.316			19.1352	0.548
19.1633	0.307			19.1766	0.548
19.2047	0.308			19.218	0.541
19.246	0.294			19.2594	0.537
19.2874	0.32			19.3009	0.533
19.3288	0.327			19.3423	0.535
19.3702	0.276			19.3837	0.533
19.4116	0.316			19.4251	0.527
19.453	0.369			19.4665	0.525
19.4944	0.356			19.5079	0.525
19.5358	0.325			19.5494	0.521
19.5772	0.336			19.5908	0.518
19.6185	0.329			19.6322	0.515
19.6599	0.32			19.6736	0.512
19.7013	0.367			19.715	0.507
19.7427	0.376			19.7565	0.508
19.7841	0.354			19.7979	0.509
19.8255	0.332			19.8393	0.509
19.8669	0.314			19.8807	0.504
19.9083	0.331			19.9221	0.497
19.9497	0.347			19.9635	0.491
19.991	0.354			20.005	0.492
20.0324	0.32			20.0464	0.491
20.0738	0.328			20.0878	0.491
20.1152	0.351			20.1292	0.492
20.1566	0.351			20.1706	0.493
20.198	0.327			20.2121	0.488
20.2394	0.317			20.2535	0.488
20.2808	0.326			20.2949	0.483
20.3222	0.319			20.3363	0.478
20.3636	0.309			20.3777	0.473
20.4049	0.301			20.4191	0.468
20.4463	0.281			20.4606	0.467
20.4877	0.264			20.502	0.466
20.5291	0.292			20.5434	0.463
20.5705	0.29			20.5848	0.461
20.6119	0.291			20.6262	0.457
20.6533	0.276			20.6677	0.447
20.6947	0.28			20.7091	0.442
20.7361	0.274			20.7505	0.44
20.7774	0.267			20.7919	0.436
20.8188	0.264			20.8333	0.429
20.8602	0.26			20.8747	0.43
20.9016	0.283			20.9162	0.422
20.943	0.274			20.9576	0.418
20.9844	0.262			20.999	0.42
21.0258	0.252			21.0404	0.42
21.0672	0.244			21.0818	0.414
21.1086	0.255			21.1233	0.415
21.15	0.258			21.1647	0.408
21.1913	0.264			21.2061	0.403
21.2327	0.243			21.2475	0.398
21.2741	0.258			21.2889	0.399
21.3155	0.259			21.3303	0.391
21.3569	0.251			21.3718	0.393
21.3983	0.255			21.4132	0.391
21.4397	0.248			21.4546	0.395
21.4811	0.248			21.496	0.392
21.5225	0.257			21.5374	0.381
21.5638	0.252			21.5789	0.376
21.6052	0.26			21.6203	0.374
21.6466	0.256			21.6617	0.376
21.688	0.229			21.7031	0.371
21.7294	0.216			21.7445	0.364
21.7708	0.231			21.7859	0.366
21.8122	0.249			21.8274	0.369
21.8536	0.241			21.8688	0.367
21.895	0.241			21.9102	0.367
21.9363	0.227			21.9516	0.362
21.9777	0.22			21.993	0.359
22.0191	0.222			22.0345	0.358
22.0605	0.211			22.0759	0.359
22.1019	0.239			22.1173	0.357
22.1433	0.233			22.1587	0.354
22.1847	0.239			22.2001	0.355
22.2261	0.205			22.2415	0.35
22.2675	0.246			22.283	0.348
22.3089	0.237			22.3244	0.346
22.3502	0.252			22.3658	0.345
22.3916	0.255			22.4072	0.343
22.433	0.249			22.4486	0.343
22.4744	0.225			22.4901	0.34
22.5158	0.222			22.5315	0.34
22.5572	0.208			22.5729	0.343
22.5986	0.194			22.6143	0.344
22.64	0.228			22.6557	0.338
22.6814	0.23			22.6971	0.33
22.7227	0.218			22.7386	0.331
22.7641	0.208			22.78	0.33
22.8055	0.228			22.8214	0.323
22.8469	0.211			22.8628	0.322
22.8883	0.193			22.9042	0.329
22.9297	0.192			22.9457	0.325
22.9711	0.197			22.9871	0.32
23.0125	0.178			23.0285	0.32
23.0539	0.197			23.0699	0.322
23.0952	0.187			23.1113	0.32
23.1366	0.199			23.1527	0.317
23.178	0.191			23.1942	0.318
23.2194	0.192			23.2356	0.32
23.2608	0.205			23.277	0.315
23.3022	0.228			23.3184	0.313
23.3436	0.219			23.3598	0.311
23.385	0.195			23.4013	0.313
23.4264	0.191			23.4427	0.315
23.4678	0.185			23.4841	0.307
23.5091	0.197			23.5255	0.299
23.5505	0.188			23.5669	0.303
23.5919	0.198			23.6083	0.306
23.6333	0.184			23.6498	0.308
23.6747	0.187			23.6912	0.303
23.7161	0.182			23.7326	0.298
23.7575	0.151			23.774	0.297
23.7989	0.143			23.8154	0.297
23.8403	0.146			23.8569	0.299
23.8816	0.172			23.8983	0.303
23.923	0.193			23.9397	0.299
23.9644	0.179			23.9811	0.297
24.0058	0.181			24.0225	0.292
24.0472	0.17			24.0639	0.292
24.0886	0.192			24.1054	0.291
24.13	0.175			24.1468	0.296
24.1714	0.166			24.1882	0.298
24.2128	0.148			24.2296	0.298
24.2542	0.16			24.271	0.298
24.2955	0.162			24.3125	0.294
24.3369	0.168			24.3539	0.292
24.3783	0.161			24.3953	0.287
24.4197	0.175			24.4367	0.281
24.4611	0.2			24.4781	0.279
24.5025	0.196			24.5195	0.28
24.5439	0.188			24.561	0.284
24.5853	0.189			24.6024	0.28
24.6267	0.18			24.6438	0.278
24.668	0.178			24.6852	0.276
24.7094	0.189			24.7266	0.278
24.7508	0.188			24.7681	0.273
24.7922	0.189			24.8095	0.272
24.8336	0.186			24.8509	0.274
24.875	0.182			24.8923	0.273
24.9164	0.167			24.9337	0.274
24.9578	0.193			24.9751	0.273
24.9992	0.178			25.0166	0.278
25.0405	0.182			25.058	0.281
25.0819	0.176			25.0994	0.276
25.1233	0.182			25.1408	0.277
25.1647	0.18			25.1822	0.277
25.2061	0.148			25.2236	0.28
25.2475	0.168			25.2651	0.276
25.2889	0.187			25.3065	0.275
25.3303	0.194			25.3479	0.272
25.3717	0.191			25.3893	0.271
25.4131	0.191			25.4307	0.267
25.4544	0.179			25.4722	0.263
25.4958	0.147			25.5136	0.263
25.5372	0.17			25.555	0.268
25.5786	0.191			25.5964	0.27
25.62	0.188			25.6378	0.267
25.6614	0.189			25.6792	0.267
25.7028	0.189			25.7207	0.267
25.7442	0.177			25.7621	0.262
25.7856	0.173			25.8035	0.257
25.8269	0.178			25.8449	0.257
25.8683	0.208			25.8863	0.256
25.9097	0.196			25.9278	0.254
25.9511	0.182			25.9692	0.254
25.9925	0.173			26.0106	0.259
26.0339	0.172			26.052	0.261
26.0753	0.175			26.0934	0.256
26.1167	0.172			26.1348	0.258
26.1581	0.189			26.1763	0.255
26.1994	0.189			26.2177	0.255
26.2408	0.164			26.2591	0.255
26.2822	0.151			26.3005	0.251
26.3236	0.168			26.3419	0.251
26.365	0.189			26.3834	0.255
26.4064	0.192			26.4248	0.257
26.4478	0.168			26.4662	0.254
26.4892	0.171			26.5076	0.26
26.5306	0.192			26.549	0.262
26.572	0.175			26.5904	0.259
26.6133	0.137			26.6319	0.257
26.6547	0.134			26.6733	0.25
26.6961	0.145			26.7147	0.252
26.7375	0.154			26.7561	0.248
26.7789	0.128			26.7975	0.248
26.8203	0.126			26.839	0.241
26.8617	0.165			26.8804	0.242
26.9031	0.156			26.9218	0.241
26.9445	0.15			26.9632	0.249
26.9858	0.121			27.0046	0.247
27.0272	0.143			27.046	0.247
27.0686	0.135			27.0875	0.239
27.11	0.149			27.1289	0.235
27.1514	0.15			27.1703	0.234
27.1928	0.149			27.2117	0.229
27.2342	0.139			27.2531	0.225
27.2756	0.153			27.2946	0.23
27.317	0.139			27.336	0.232
27.3584	0.157			27.3774	0.229
27.3997	0.147			27.4188	0.229
27.4411	0.149			27.4602	0.23
27.4825	0.148			27.5016	0.234
27.5239	0.146			27.5431	0.236
27.5653	0.158			27.5845	0.235
27.6067	0.154			27.6259	0.227
27.6481	0.171			27.6673	0.224
27.6895	0.17			27.7087	0.228
27.7309	0.182			27.7502	0.232
27.7722	0.155			27.7916	0.229
27.8136	0.139			27.833	0.232
27.855	0.13			27.8744	0.235
27.8964	0.129			27.9158	0.233
27.9378	0.143			27.9572	0.229
27.9792	0.136			27.9987	0.227
28.0206	0.154			28.0401	0.225
28.062	0.133			28.0815	0.225
28.1034	0.138			28.1229	0.224
28.1447	0.137			28.1643	0.229
28.1861	0.151			28.2058	0.234
28.2275	0.124			28.2472	0.23
28.2689	0.153			28.2886	0.226
28.3103	0.137			28.33	0.222
28.3517	0.149			28.3714	0.222
28.3931	0.17			28.4128	0.226
28.4345	0.175			28.4543	0.222
28.4759	0.16			28.4957	0.219
28.5173	0.14			28.5371	0.212
28.5586	0.144			28.5785	0.215
28.6	0.144			28.6199	0.221
28.6414	0.14			28.6614	0.227
28.6828	0.154			28.7028	0.225
28.7242	0.14			28.7442	0.225
28.7656	0.139			28.7856	0.221
28.807	0.125			28.827	0.214
28.8484	0.144			28.8684	0.213
28.8898	0.141			28.9099	0.217
28.9311	0.156			28.9513	0.221
28.9725	0.157			28.9927	0.217
29.0139	0.14			29.0341	0.218
29.0553	0.137			29.0755	0.216
29.0967	0.143			29.117	0.216
29.1381	0.131			29.1584	0.214
29.1795	0.13			29.1998	0.217
29.2209	0.134			29.2412	0.218
29.2623	0.148			29.2826	0.219
29.3036	0.139			29.324	0.22
29.345	0.148			29.3655	0.221
29.3864	0.139			29.4069	0.22
29.4278	0.136			29.4483	0.217
29.4692	0.129			29.4897	0.214
29.5106	0.126			29.5311	0.21
29.552	0.133			29.5726	0.21
29.5934	0.143			29.614	0.212
29.6348	0.129			29.6554	0.207
29.6762	0.15			29.6968	0.21
29.7175	0.154			29.7382	0.205
29.7589	0.168			29.7796	0.203
29.8003	0.157			29.8211	0.205
29.8417	0.154			29.8625	0.211
29.8831	0.128			29.9039	0.211
29.9245	0.11			29.9453	0.209
29.9659	0.13			29.9867	0.21
30.0073	0.138			30.0282	0.205
30.0487	0.162			30.0696	0.202
30.09	0.164			30.111	0.206
30.1314	0.152			30.1524	0.206
30.1728	0.125			30.1938	0.206
30.2142	0.127			30.2352	0.208
30.2556	0.13			30.2767	0.212
30.297	0.129			30.3181	0.209
30.3384	0.122			30.3595	0.208
30.3798	0.139			30.4009	0.206
30.4212	0.119			30.4423	0.207
30.4626	0.13			30.4838	0.204
30.5039	0.125			30.5252	0.198
30.5453	0.118			30.5666	0.2
30.5867	0.132			30.608	0.2
30.6281	0.126			30.6494	0.197
30.6695	0.153			30.6908	0.197
30.7109	0.141			30.7323	0.201
30.7523	0.13			30.7737	0.199
30.7937	0.119			30.8151	0.198
30.8351	0.128			30.8565	0.194
30.8764	0.125			30.8979	0.194
30.9178	0.143			30.9394	0.2
30.9592	0.12			30.9808	0.196
31.0006	0.111			31.0222	0.193
31.042	0.097			31.0636	0.195
31.0834	0.101			31.105	0.198
31.1248	0.103			31.1464	0.195
31.1662	0.126			31.1879	0.196
31.2076	0.125			31.2293	0.191
31.2489	0.147			31.2707	0.193
31.2903	0.137			31.3121	0.197
31.3317	0.137			31.3535	0.195
31.3731	0.131			31.395	0.195
31.4145	0.131			31.4364	0.192
31.4559	0.15			31.4778	0.193
31.4973	0.158			31.5192	0.198
31.5387	0.147			31.5606	0.197
31.5801	0.139			31.602	0.193
31.6215	0.152			31.6435	0.195
31.6628	0.162			31.6849	0.198
31.7042	0.143			31.7263	0.195
31.7456	0.114			31.7677	0.197
31.787	0.116			31.8091	0.202
31.8284	0.113			31.8506	0.2
31.8698	0.119			31.892	0.201
31.9112	0.122			31.9334	0.194
31.9526	0.128			31.9748	0.195
31.994	0.118			32.0162	0.192
32.0353	0.12			32.0576	0.193
32.0767	0.118			32.0991	0.197
32.1181	0.137			32.1405	0.198
32.1595	0.148			32.1819	0.193
32.2009	0.155			32.2233	0.189
32.2423	0.157			32.2647	0.189
32.2837	0.144			32.3062	0.193
32.3251	0.143			32.3476	0.192
32.3665	0.111			32.389	0.188
32.4079	0.106			32.4304	0.184
32.4492	0.11			32.4718	0.193
32.4906	0.11			32.5132	0.19
32.532	0.134			32.5547	0.19
32.5734	0.127			32.5961	0.191
32.6148	0.141			32.6375	0.19
32.6562	0.137			32.6789	0.189
32.6976	0.125			32.7203	0.189
32.739	0.116			32.7618	0.192
32.7804	0.12			32.8032	0.191
32.8217	0.109			32.8446	0.191
32.8631	0.137			32.886	0.194
32.9045	0.121			32.9274	0.191
32.9459	0.132			32.9688	0.19
32.9873	0.114			33.0103	0.193
33.0287	0.134			33.0517	0.197
33.0701	0.113			33.0931	0.192
33.1115	0.139			33.1345	0.19
33.1529	0.128			33.1759	0.193
33.1942	0.141			33.2174	0.197
33.2356	0.121			33.2588	0.191
33.277	0.115			33.3002	0.19
33.3184	0.134			33.3416	0.192
33.3598	0.115			33.383	0.194
33.4012	0.134			33.4244	0.191
33.4426	0.116			33.4659	0.191
33.484	0.109			33.5073	0.194
33.5254	0.106			33.5487	0.197
33.5668	0.105			33.5901	0.191
33.6081	0.115			33.6315	0.189
33.6495	0.107			33.673	0.192
33.6909	0.124			33.7144	0.193
33.7323	0.123			33.7558	0.193
33.7737	0.135			33.7972	0.192
33.8151	0.12			33.8386	0.188
33.8565	0.107			33.88	0.188
33.8979	0.108			33.9215	0.192
33.9393	0.11			33.9629	0.189
33.9806	0.127			34.0043	0.193
34.022	0.108			34.0457	0.191
34.0634	0.116			34.0871	0.194
34.1048	0.119			34.1286	0.193
34.1462	0.13			34.17	0.192
34.1876	0.137			34.2114	0.192
34.229	0.125			34.2528	0.194
34.2704	0.114			34.2942	0.193
34.3118	0.107			34.3356	0.191
34.3531	0.112			34.3771	0.189
34.3945	0.127			34.4185	0.189
34.4359	0.108			34.4599	0.178
34.4773	0.127			34.5013	0.177
34.5187	0.128			34.5427	0.187
34.5601	0.126			34.5842	0.186
34.6015	0.109			34.6256	0.187
34.6429	0.112			34.667	0.185
34.6843	0.117			34.7084	0.181
34.7257	0.12			34.7498	0.182
34.767	0.11			34.7912	0.18
34.8084	0.114			34.8327	0.181
34.8498	0.109			34.8741	0.182
34.8912	0.119			34.9155	0.183
34.9326	0.112			34.9569	0.183
34.974	0.116			34.9983	0.18
35.0154	0.098			35.0397	0.179
35.0568	0.103			35.0812	0.177
35.0982	0.091			35.1226	0.174
35.1395	0.113			35.164	0.176
35.1809	0.121			35.2054	0.181
35.2223	0.135			35.2468	0.182
35.2637	0.105			35.2883	0.182
35.3051	0.102			35.3297	0.177
35.3465	0.083			35.3711	0.183
35.3879	0.098			35.4125	0.181
35.4293	0.068			35.4539	0.18
35.4707	0.08			35.4953	0.176
35.5121	0.083			35.5368	0.177
35.5534	0.112			35.5782	0.177
35.5948	0.118			35.6196	0.18
35.6362	0.109			35.661	0.185
35.6776	0.106			35.7024	0.181
35.719	0.075			35.7439	0.185
35.7604	0.08			35.7853	0.179
35.8018	0.085			35.8267	0.177
35.8432	0.114			35.8681	0.174
35.8846	0.132			35.9095	0.18
35.9259	0.124			35.9509	0.184
35.9673	0.105			35.9924	0.178
36.0087	0.099			36.0338	0.18
36.0501	0.122			36.0752	0.184
36.0915	0.108			36.1166	0.189
36.1329	0.098			36.158	0.188
36.1743	0.101			36.1995	0.183
36.2157	0.11			36.2409	0.181
36.2571	0.135			36.2823	0.184
36.2984	0.137			36.3237	0.182
36.3398	0.114			36.3651	0.18
36.3812	0.089			36.4065	0.176
36.4226	0.112			36.448	0.178
36.464	0.121			36.4894	0.181
36.5054	0.125			36.5308	0.186
36.5468	0.121			36.5722	0.186
36.5882	0.12			36.6136	0.178
36.6296	0.113			36.6551	0.181
36.671	0.101			36.6965	0.192
36.7123	0.1			36.7379	0.187
36.7537	0.096			36.7793	0.18
36.7951	0.086			36.8207	0.179
36.8365	0.098			36.8621	0.18
36.8779	0.115			36.9036	0.184
36.9193	0.112			36.945	0.185
36.9607	0.128			36.9864	0.18
37.0021	0.105			37.0278	0.184
37.0435	0.116			37.0692	0.181
37.0848	0.107			37.1107	0.179
37.1262	0.127			37.1521	0.177
37.1676	0.131			37.1935	0.178
37.209	0.107			37.2349	0.175
37.2504	0.101			37.2763	0.173
37.2918	0.114			37.3177	0.172
37.3332	0.143

## Sheet: Fig. 1c
GPDmuc	mAb100 purification			GPDmuc-foldon	mAb100 purification
ml	mAU			ml	mAU
0	-0.001			0	0.005					Uncropped BN-PAGE gel
0.041685	-0.001			0.0385302	0.003
0.0833701	0.005			0.0770603	0.009
0.125055	0.001			0.11559	0.016
0.16674	-0.003			0.154121	0.008
0.208425	-0.006			0.192651	0.008
0.25011	0.001			0.231181	0.011
0.291795	0.005			0.269711	0.016
0.33348	0			0.308241	0.016
0.375165	-0.01			0.346771	0.011
0.41685	-0.008			0.385302	0.011
0.458535	-0.006			0.423832	0.014
0.50022	-0.009			0.462362	0.018
0.541905	-0.008			0.500892	0.016
0.58359	-0.009			0.539422	0.018
0.625275	-0.002			0.577952	0.021
0.66696	-0.001			0.616482	0.017
0.708645	0.073			0.655013	0.014
0.750331	0.06			0.693543	0.016			In SEC:
0.792016	-0.013			0.732073	0.022			Different numbers of data points due to different flow rates
0.833701	-0.008			0.770603	0.017
0.875386	-0.009			0.809133	0.011
0.917071	-0.014			0.847663	0.015
0.958756	-0.013			0.886194	0.018
1.00044	-0.015			0.924724	0.017
1.04213	-0.01			0.963254	0.017
1.08381	-0.002			1.00178	0.02
1.1255	-0.001			1.04031	0.023
1.16718	-0.006			1.07884	0.014
1.20887	-0.009			1.11737	0.011
1.25055	-0.008			1.1559	0.014
1.29224	-0.006			1.19443	0.016
1.33392	-0.004			1.23296	0.025
1.37561	-0.001			1.2715	0.028
1.41729	-0.004			1.31003	0.018
1.45898	-0.009			1.34856	0.013
1.50066	-0.009			1.38709	0.014
1.54235	-0.006			1.42562	0.012
1.58403	-0.002			1.46415	0.013
1.62572	-0.004			1.50268	0.016
1.6674	0.002			1.54121	0.014
1.70909	-0.008			1.57974	0.018
1.75077	-0.001			1.61827	0.022
1.79246	0.004			1.6568	0.016
1.83414	-0.001			1.69533	0.007
1.87583	-0.008			1.73386	0.002
1.91751	-0.009			1.77239	0.009
1.9592	-0.009			1.81092	0.021
2.00088	-0.009			1.84945	0.021
2.04257	-0.005			1.88798	0.012
2.08425	-0.007			1.92651	0.018
2.12594	-0.01			1.96504	0.021
2.16762	-0.008			2.00357	0.011
2.20931	-0.012			2.0421	0.017
2.25099	-0.016			2.08063	0.016
2.29268	-0.008			2.11916	0.016
2.33436	-0.007			2.15769	0.022
2.37605	-0.018			2.19622	0.015
2.41773	-0.01			2.23475	0.012
2.45942	-0.008			2.27328	0.015
2.5011	-0.006			2.31181	0.025
2.54279	-0.005			2.35034	0.019
2.58447	-0.008			2.38887	0.01
2.62616	-0.01			2.4274	0.01
2.66784	-0.012			2.46593	0.011
2.70953	-0.01			2.50446	0.015
2.75121	-0.007			2.54299	0.02
2.7929	-0.013			2.58152	0.026
2.83458	-0.007			2.62005	0.021
2.87627	-0.016			2.65858	0.02
2.91795	-0.02			2.69711	0.024
2.95964	-0.006			2.73564	0.025
3.00132	-0.01			2.77417	0.024
3.04301	-0.014			2.8127	0.025
3.08469	-0.011			2.85123	0.026
3.12638	-0.008			2.88976	0.028
3.16806	-0.007			2.92829	0.019
3.20975	0.007			2.96682	0.013
3.25143	0.005			3.00535	0.015
3.29312	-0.011			3.04388	0.024
3.3348	-0.017			3.08241	0.029
3.37649	-0.015			3.12094	0.025
3.41817	-0.013			3.15947	0.024
3.45986	-0.013			3.198	0.022
3.50154	-0.01			3.23653	0.018
3.54323	-0.013			3.27506	0.016
3.58491	-0.016			3.31359	0.012
3.6266	-0.013			3.35212	0.012
3.66828	-0.002			3.39065	0.018
3.70997	-0.008			3.42918	0.022
3.75165	-0.007			3.46771	0.021
3.79334	-0.003			3.50624	0.026
3.83502	-0.004			3.54477	0.026
3.87671	-0.002			3.5833	0.024
3.91839	-0.002			3.62183	0.024
3.96008	-0.004			3.66036	0.02
4.00176	-0.009			3.69889	0.024
4.04345	-0.007			3.73742	0.027
4.08513	-0.003			3.77596	0.022
4.12682	-0.009			3.81449	0.023
4.1685	-0.008			3.85302	0.023
4.21019	-0.01			3.89155	0.026
4.25187	-0.008			3.93008	0.024
4.29356	-0.006			3.96861	0.029
4.33524	-0.011			4.00714	0.03
4.37693	-0.009			4.04567	0.027
4.41861	-0.02			4.0842	0.029
4.4603	-0.024			4.12273	0.032
4.50198	-0.014			4.16126	0.034
4.54367	-0.008			4.19979	0.027
4.58535	-0.014			4.23832	0.016
4.62704	-0.015			4.27685	0.016
4.66872	-0.01			4.31538	0.029
4.71041	-0.017			4.35391	0.031
4.75209	-0.019			4.39244	0.025
4.79378	-0.021			4.43097	0.023
4.83546	-0.021			4.4695	0.021
4.87715	-0.019			4.50803	0.033
4.91883	-0.019			4.54656	0.027
4.96052	-0.01			4.58509	0.021
5.0022	-0.012			4.62362	0.026
5.04389	-0.01			4.66215	0.022
5.08557	-0.008			4.70068	0.024
5.12726	-0.01			4.73921	0.031
5.16894	-0.005			4.77774	0.027
5.21063	-0.001			4.81627	0.023
5.25231	-0.005			4.8548	0.025
5.294	-0.012			4.89333	0.034
5.33568	-0.008			4.93186	0.03
5.37737	-0.015			4.97039	0.016
5.41905	-0.024			5.00892	0.021
5.46074	-0.026			5.04745	0.024
5.50242	-0.028			5.08598	0.019
5.54411	-0.03			5.12451	0.012
5.58579	-0.028			5.16304	0.022
5.62748	-0.027			5.20157	0.038
5.66916	-0.029			5.2401	0.035
5.71085	-0.029			5.27863	0.016
5.75253	-0.023			5.31716	0.022
5.79422	-0.023			5.35569	0.033
5.8359	-0.026			5.39422	0.026
5.87759	-0.031			5.43275	0.027
5.91927	-0.022			5.47128	0.024
5.96096	-0.02			5.50981	0.023
6.00264	-0.026			5.54834	0.024
6.04433	-0.025			5.58687	0.021
6.08601	-0.019			5.6254	0.016
6.1277	-0.022			5.66393	0.026
6.16938	-0.02			5.70246	0.038
6.21107	-0.027			5.74099	0.029
6.25275	-0.024			5.77952	0.022
6.29444	-0.015			5.81805	0.013
6.33612	-0.013			5.85658	0.017
6.37781	-0.01			5.89511	0.021
6.41949	-0.013			5.93364	0.018
6.46118	-0.018			5.97217	0.018
6.50286	-0.015			6.0107	0.027
6.54455	-0.016			6.04923	0.031
6.58623	-0.022			6.08776	0.015
6.62792	-0.015			6.12629	0.01
6.6696	-0.013			6.16482	0.024
6.71129	-0.025			6.20335	0.029
6.75297	-0.025			6.24188	0.014
6.79466	-0.019			6.28041	0.009
6.83634	-0.014			6.31895	0.023
6.87803	-0.019			6.35748	0.015
6.91971	-0.027			6.39601	0.009
6.9614	-0.018			6.43454	0.02
7.00308	-0.016			6.47307	0.018
7.04477	-0.017			6.5116	0.015
7.08645	-0.005			6.55013	0.018
7.12814	-0.011			6.58866	0.018
7.16982	-0.012			6.62719	0.016
7.21151	-0.008			6.66572	0.013
7.25319	-0.008			6.70425	0.014
7.29488	-0.002			6.74278	0.025
7.33656	-0.006			6.78131	0.028
7.37825	-0.022			6.81984	0.018
7.41993	-0.021			6.85837	0.018
7.46162	-0.021			6.8969	0.017
7.50331	-0.025			6.93543	0.016
7.54499	-0.025			6.97396	0.021
7.58668	-0.027			7.01249	0.027
7.62836	-0.026			7.05102	0.027
7.67005	-0.019			7.08955	0.02
7.71173	-0.014			7.12808	0.015
7.75342	-0.016			7.16661	0.024
7.7951	-0.021			7.20514	0.025
7.83679	-0.012			7.24367	0.028
7.87847	-0.011			7.2822	0.023
7.92016	-0.006			7.32073	0.007
7.96184	0.003			7.35926	0.012
8.00353	0.01			7.39779	0.02
8.04521	0.014			7.43632	0.025
8.0869	0.019			7.47485	0.026
8.12858	0.036			7.51338	0.026
8.17027	0.06			7.55191	0.026
8.21195	0.093			7.59044	0.016
8.25364	0.142			7.62897	0.014
8.29532	0.194			7.6675	0.025
8.33701	0.278			7.70603	0.039
8.37869	0.392			7.74456	0.046
8.42038	0.533			7.78309	0.046
8.46206	0.729			7.82162	0.05
8.50375	0.974			7.86015	0.062
8.54543	1.277			7.89868	0.078
8.58712	1.607			7.93721	0.099
8.6288	1.942			7.97574	0.13
8.67049	2.252			8.01427	0.174
8.71217	2.49			8.0528	0.226
8.75386	2.667			8.09133	0.288
8.79554	2.758			8.12986	0.373
8.83723	2.759			8.16839	0.484
8.87891	2.717			8.20692	0.634
8.9206	2.627			8.24545	0.839
8.96228	2.512			8.28398	1.123
9.00397	2.385			8.32251	1.51
9.04565	2.259			8.36104	2.006
9.08734	2.158			8.39957	2.642
9.12902	2.054			8.4381	3.455
9.17071	1.966			8.47663	4.399
9.21239	1.882			8.51516	5.472
9.25408	1.81			8.55369	6.637
9.29576	1.753			8.59222	7.803
9.33745	1.702			8.63075	8.893
9.37913	1.655			8.66928	9.846
9.42082	1.59			8.70781	10.622
9.4625	1.528			8.74634	11.193
9.50419	1.481			8.78487	11.545
9.54587	1.43			8.82341	11.686
9.58756	1.382			8.86194	11.667
9.62924	1.337			8.90047	11.55
9.67093	1.294			8.939	11.378
9.71261	1.24			8.97753	11.189
9.7543	1.188			9.01606	11.015
9.79598	1.15			9.05459	10.856
9.83767	1.115			9.09312	10.722
9.87935	1.074			9.13165	10.63
9.92104	1.037			9.17018	10.566
9.96272	1.003			9.20871	10.523
10.0044	0.968			9.24724	10.494
10.0461	0.941			9.28577	10.48
10.0878	0.911			9.3243	10.463
10.1295	0.889			9.36283	10.447
10.1711	0.879			9.40136	10.431
10.2128	0.86			9.43989	10.419
10.2545	0.843			9.47842	10.433
10.2962	0.825			9.51695	10.451
10.3379	0.799			9.55548	10.464
10.3796	0.788			9.59401	10.476
10.4213	0.783			9.63254	10.486
10.4629	0.777			9.67107	10.491
10.5046	0.788			9.7096	10.489
10.5463	0.819			9.74813	10.47
10.588	0.85			9.78666	10.446
10.6297	0.913			9.82519	10.415
10.6714	1.013			9.86372	10.375
10.7131	1.14			9.90225	10.326
10.7547	1.298			9.94078	10.263
10.7964	1.491			9.97931	10.2
10.8381	1.7			10.0178	10.126
10.8798	1.92			10.0564	10.052
10.9215	2.158			10.0949	9.998
10.9632	2.384			10.1334	9.964
11.0048	2.589			10.172	9.938
11.0465	2.769			10.2105	9.93
11.0882	2.919			10.249	9.958
11.1299	3.015			10.2876	10.057
11.1716	3.064			10.3261	10.238
11.2133	3.069			10.3646	10.542
11.255	3.029			10.4031	10.992
11.2966	2.955			10.4417	11.629
11.3383	2.859			10.4802	12.516
11.38	2.729			10.5187	13.659
11.4217	2.581			10.5573	15.112
11.4634	2.435			10.5958	16.831
11.5051	2.308			10.6343	18.844
11.5468	2.159			10.6729	21.061
11.5884	1.997			10.7114	23.4
11.6301	1.865			10.7499	25.913
11.6718	1.75			10.7884	28.299
11.7135	1.616			10.827	30.546
11.7552	1.491			10.8655	32.591
11.7969	1.395			10.904	34.282
11.8385	1.296			10.9426	35.6
11.8802	1.212			10.9811	36.545
11.9219	1.128			11.0196	37.117
11.9636	1.048			11.0582	37.249
12.0053	0.981			11.0967	36.96
12.047	0.918			11.1352	36.323
12.0887	0.869			11.1737	35.407
12.1303	0.824			11.2123	34.269
12.172	0.779			11.2508	32.982
12.2137	0.743			11.2893	31.531
12.2554	0.701			11.3279	29.993
12.2971	0.666			11.3664	28.395
12.3388	0.636			11.4049	26.791
12.3805	0.602			11.4435	25.253
12.4221	0.578			11.482	23.836
12.4638	0.563			11.5205	22.456
12.5055	0.541			11.559	21.117
12.5472	0.514			11.5976	19.874
12.5889	0.491			11.6361	18.683
12.6306	0.474			11.6746	17.562
12.6722	0.462			11.7132	16.51
12.7139	0.451			11.7517	15.584
12.7556	0.434			11.7902	14.697
12.7973	0.42			11.8288	13.862
12.839	0.411			11.8673	13.07
12.8807	0.412			11.9058	12.336
12.9224	0.421			11.9443	11.652
12.964	0.426			11.9829	10.988
13.0057	0.429			12.0214	10.374
13.0474	0.44			12.0599	9.814
13.0891	0.454			12.0985	9.27
13.1308	0.486			12.137	8.733
13.1725	0.529			12.1755	8.231
13.2142	0.576			12.2141	7.741
13.2558	0.631			12.2526	7.264
13.2975	0.683			12.2911	6.835
13.3392	0.74			12.3296	6.428
13.3809	0.802			12.3682	6.035
13.4226	0.866			12.4067	5.66
13.4643	0.933			12.4452	5.31
13.5059	0.995			12.4838	4.982
13.5476	1.069			12.5223	4.67
13.5893	1.126			12.5608	4.38
13.631	1.174			12.5994	4.106
13.6727	1.223			12.6379	3.857
13.7144	1.266			12.6764	3.629
13.7561	1.303			12.715	3.412
13.7977	1.324			12.7535	3.225
13.8394	1.34			12.792	3.051
13.8811	1.354			12.8305	2.886
13.9228	1.354			12.8691	2.741
13.9645	1.348			12.9076	2.604
14.0062	1.326			12.9461	2.481
14.0479	1.3			12.9847	2.367
14.0895	1.265			13.0232	2.271
14.1312	1.23			13.0617	2.192
14.1729	1.181			13.1003	2.111
14.2146	1.131			13.1388	2.04
14.2563	1.091			13.1773	1.977
14.298	1.03			13.2158	1.926
14.3396	0.975			13.2544	1.88
14.3813	0.918			13.2929	1.838
14.423	0.864			13.3314	1.809
14.4647	0.809			13.37	1.791
14.5064	0.764			13.4085	1.773
14.5481	0.709			13.447	1.755
14.5898	0.667			13.4856	1.736
14.6314	0.617			13.5241	1.72
14.6731	0.577			13.5626	1.708
14.7148	0.531			13.6011	1.695
14.7565	0.49			13.6397	1.684
14.7982	0.458			13.6782	1.678
14.8399	0.422			13.7167	1.658
14.8816	0.396			13.7553	1.652
14.9232	0.365			13.7938	1.636
14.9649	0.342			13.8323	1.622
15.0066	0.316			13.8709	1.592
15.0483	0.299			13.9094	1.565
15.09	0.281			13.9479	1.537
15.1317	0.272			13.9864	1.51
15.1734	0.256			14.025	1.486
15.215	0.242			14.0635	1.461
15.2567	0.226			14.102	1.435
15.2984	0.221			14.1406	1.402
15.3401	0.214			14.1791	1.365
15.3818	0.206			14.2176	1.319
15.4235	0.193			14.2562	1.284
15.4651	0.182			14.2947	1.246
15.5068	0.185			14.3332	1.218
15.5485	0.181			14.3717	1.182
15.5902	0.175			14.4103	1.149
15.6319	0.167			14.4488	1.113
15.6736	0.165			14.4873	1.078
15.7153	0.164			14.5259	1.042
15.7569	0.163			14.5644	1.013
15.7986	0.165			14.6029	0.977
15.8403	0.159			14.6415	0.944
15.882	0.158			14.68	0.907
15.9237	0.155			14.7185	0.873
15.9654	0.154			14.757	0.838
16.0071	0.145			14.7956	0.82
16.0487	0.149			14.8341	0.804
16.0904	0.145			14.8726	0.783
16.1321	0.152			14.9112	0.758
16.1738	0.151			14.9497	0.737
16.2155	0.151			14.9882	0.722
16.2572	0.141			15.0268	0.708
16.2988	0.144			15.0653	0.69
16.3405	0.14			15.1038	0.675
16.3822	0.139			15.1424	0.657
16.4239	0.142			15.1809	0.65
16.4656	0.151			15.2194	0.643
16.5073	0.151			15.2579	0.636
16.549	0.145			15.2965	0.633
16.5906	0.145			15.335	0.619
16.6323	0.146			15.3735	0.61
16.674	0.143			15.4121	0.605
16.7157	0.145			15.4506	0.595
16.7574	0.147			15.4891	0.584
16.7991	0.142			15.5277	0.581
16.8408	0.128			15.5662	0.569
16.8824	0.122			15.6047	0.561
16.9241	0.119			15.6432	0.555
16.9658	0.121			15.6818	0.554
17.0075	0.13			15.7203	0.554
17.0492	0.126			15.7588	0.552
17.0909	0.125			15.7974	0.538
17.1325	0.123			15.8359	0.531
17.1742	0.119			15.8744	0.526
17.2159	0.113			15.913	0.525
17.2576	0.099			15.9515	0.515
17.2993	0.105			15.99	0.516
17.341	0.098			16.0285	0.517
17.3827	0.093			16.0671	0.519
17.4243	0.084			16.1056	0.507
17.466	0.086			16.1441	0.494
17.5077	0.089			16.1827	0.486
17.5494	0.091			16.2212	0.482
17.5911	0.083			16.2597	0.476
17.6328	0.08			16.2983	0.478
17.6745	0.077			16.3368	0.467
17.7161	0.077			16.3753	0.462
17.7578	0.071			16.4138	0.452
17.7995	0.074			16.4524	0.448
17.8412	0.068			16.4909	0.447
17.8829	0.067			16.5294	0.443
17.9246	0.064			16.568	0.434
17.9662	0.07			16.6065	0.426
18.0079	0.078			16.645	0.421
18.0496	0.079			16.6836	0.425
18.0913	0.075			16.7221	0.42
18.133	0.073			16.7606	0.411
18.1747	0.074			16.7991	0.406
18.2164	0.075			16.8377	0.399
18.258	0.077			16.8762	0.402
18.2997	0.078			16.9147	0.398
18.3414	0.076			16.9533	0.389
18.3831	0.074			16.9918	0.382
18.4248	0.068			17.0303	0.375
18.4665	0.069			17.0689	0.375
18.5082	0.067			17.1074	0.374
18.5498	0.064			17.1459	0.374
18.5915	0.061			17.1844	0.372
18.6332	0.06			17.223	0.366
18.6749	0.069			17.2615	0.36
18.7166	0.07			17.3	0.355
18.7583	0.069			17.3386	0.352
18.7999	0.06			17.3771	0.347
18.8416	0.059			17.4156	0.341
18.8833	0.063			17.4542	0.339
18.925	0.068			17.4927	0.334
18.9667	0.064			17.5312	0.333
19.0084	0.058			17.5697	0.329
19.0501	0.057			17.6083	0.328
19.0917	0.062			17.6468	0.331
19.1334	0.064			17.6853	0.325
19.1751	0.057			17.7239	0.32
19.2168	0.057			17.7624	0.311
19.2585	0.058			17.8009	0.304
19.3002	0.062			17.8395	0.304
19.3419	0.063			17.878	0.304
19.3835	0.064			17.9165	0.303
19.4252	0.054			17.9551	0.294
19.4669	0.049			17.9936	0.288
19.5086	0.049			18.0321	0.285
19.5503	0.053			18.0706	0.286
19.592	0.055			18.1092	0.283
19.6336	0.059			18.1477	0.286
19.6753	0.055			18.1862	0.282
19.717	0.056			18.2248	0.279
19.7587	0.05			18.2633	0.279
19.8004	0.049			18.3018	0.274
19.8421	0.052			18.3404	0.277
19.8838	0.057			18.3789	0.271
19.9254	0.054			18.4174	0.281
19.9671	0.052			18.4559	0.277
20.0088	0.058			18.4945	0.273
20.0505	0.059			18.533	0.263
20.0922	0.06			18.5715	0.259
20.1339	0.058			18.6101	0.254
20.1756	0.057			18.6486	0.25
20.2172	0.051			18.6871	0.241
20.2589	0.049			18.7257	0.233
20.3006	0.055			18.7642	0.229
20.3423	0.056			18.8027	0.225
20.384	0.051			18.8412	0.227
20.4257	0.048			18.8798	0.233
20.4673	0.043			18.9183	0.236
20.509	0.05			18.9568	0.235
20.5507	0.051			18.9954	0.236
20.5924	0.048			19.0339	0.237
20.6341	0.038			19.0724	0.239
20.6758	0.037			19.111	0.246
20.7175	0.039			19.1495	0.242
20.7591	0.044			19.188	0.234
20.8008	0.047			19.2265	0.233
20.8425	0.039			19.2651	0.233
20.8842	0.042			19.3036	0.23
20.9259	0.036			19.3421	0.226
20.9676	0.041			19.3807	0.229
21.0093	0.038			19.4192	0.229
21.0509	0.047			19.4577	0.225
21.0926	0.046			19.4963	0.226
21.1343	0.048			19.5348	0.229
21.176	0.043			19.5733	0.235
21.2177	0.039			19.6118	0.234
21.2594	0.042			19.6504	0.238
21.301	0.044			19.6889	0.236
21.3427	0.045			19.7274	0.235
21.3844	0.041			19.766	0.234
21.4261	0.041			19.8045	0.232
21.4678	0.064			19.843	0.23
21.5095	0.065			19.8816	0.227
21.5512	0.072			19.9201	0.231
21.5928	0.042			19.9586	0.23
21.6345	0.046			19.9971	0.232
21.6762	0.045			20.0357	0.221
21.7179	0.04			20.0742	0.224
21.7596	0.04			20.1127	0.219
21.8013	0.036			20.1513	0.218
21.843	0.04			20.1898	0.216
21.8846	0.037			20.2283	0.225
21.9263	0.044			20.2669	0.228
21.968	0.043			20.3054	0.222
22.0097	0.038			20.3439	0.219
22.0514	0.03			20.3825	0.216
22.0931	0.035			20.421	0.218
22.1347	0.039			20.4595	0.216
22.1764	0.043			20.498	0.216
22.2181	0.035			20.5366	0.221
22.2598	0.031			20.5751	0.226
22.3015	0.028			20.6136	0.227
22.3432	0.029			20.6522	0.217
22.3849	0.032			20.6907	0.21
22.4265	0.04			20.7292	0.204
22.4682	0.04			20.7678	0.21
22.5099	0.044			20.8063	0.204
22.5516	0.042			20.8448	0.206
22.5933	0.042			20.8833	0.211
22.635	0.04			20.9219	0.212
22.6767	0.036			20.9604	0.211
22.7183	0.038			20.9989	0.211
22.76	0.036			21.0375	0.206
22.8017	0.035			21.076	0.193
22.8434	0.029			21.1145	0.2
22.8851	0.021			21.1531	0.212
22.9268	0.024			21.1916	0.217
22.9685	0.032			21.2301	0.214
23.0101	0.037			21.2686	0.212
23.0518	0.035			21.3072	0.223
23.0935	0.03			21.3457	0.228
23.1352	0.035			21.3842	0.229
23.1769	0.038			21.4228	0.221
23.2186	0.041			21.4613	0.226
23.2602	0.042			21.4998	0.229
23.3019	0.044			21.5384	0.239
23.3436	0.044			21.5769	0.241
23.3853	0.043			21.6154	0.248
23.427	0.04			21.6539	0.252
23.4687	0.039			21.6925	0.258
23.5104	0.037			21.731	0.255
23.552	0.037			21.7695	0.258
23.5937	0.034			21.8081	0.264
23.6354	0.035			21.8466	0.268
23.6771	0.033			21.8851	0.271
23.7188	0.023			21.9237	0.274
23.7605	0.026			21.9622	0.279
23.8022	0.034			22.0007	0.278
23.8438	0.045			22.0392	0.281
23.8855	0.046			22.0778	0.282
23.9272	0.043			22.1163	0.286
23.9689	0.043			22.1548	0.28
24.0106	0.038			22.1934	0.274
24.0523	0.04			22.2319	0.271
24.0939	0.036			22.2704	0.278
24.1356	0.038			22.309	0.27
24.1773	0.035			22.3475	0.263
24.219	0.034			22.386	0.258
24.2607	0.038			22.4245	0.252
24.3024	0.038			22.4631	0.247
24.3441	0.033			22.5016	0.243
24.3857	0.032			22.5401	0.237
24.4274	0.032			22.5787	0.233
24.4691	0.041			22.6172	0.227
24.5108	0.039			22.6557	0.221
24.5525	0.04			22.6943	0.225
24.5942	0.035			22.7328	0.225
24.6359	0.032			22.7713	0.214
24.6775	0.032			22.8099	0.206
24.7192	0.038			22.8484	0.207
24.7609	0.034			22.8869	0.219
24.8026	0.032			22.9254	0.218
24.8443	0.028			22.964	0.227
24.886	0.039			23.0025	0.236
24.9276	0.034			23.041	0.243
24.9693	0.036			23.0796	0.244
25.011	0.031			23.1181	0.25
25.0527	0.03			23.1566	0.249
25.0944	0.034			23.1952	0.255
25.1361	0.039			23.2337	0.257
25.1778	0.045			23.2722	0.262
25.2194	0.048			23.3107	0.262
25.2611	0.044			23.3493	0.263
25.3028	0.175			23.3878	0.267
25.3445	0.175			23.4263	0.273
25.3862	0.164			23.4649	0.277
25.4279	0.039			23.5034	0.276
25.4696	0.038			23.5419	0.272
25.5112	0.032			23.5805	0.275
25.5529	0.029			23.619	0.275
25.5946	0.036			23.6575	0.28
25.6363	0.041			23.696	0.267
25.678	0.039			23.7346	0.255
25.7197	0.039			23.7731	0.252
25.7613	0.038			23.8116	0.249
25.803	0.043			23.8502	0.248
25.8447	0.043			23.8887	0.236
25.8864	0.046			23.9272	0.225
25.9281	0.05			23.9658	0.221
25.9698	0.044			24.0043	0.218
26.0115	0.033			24.0428	0.223
26.0531	0.026			24.0813	0.217
26.0948	0.032			24.1199	0.208
26.1365	0.038			24.1584	0.211
26.1782	0.043			24.1969	0.205
26.2199	0.044			24.2355	0.196
26.2616	0.043			24.274	0.187
26.3033	0.03			24.3125	0.193
26.3449	0.025			24.3511	0.189
26.3866	0.026			24.3896	0.187
26.4283	0.034			24.4281	0.18
26.47	0.039			24.4666	0.179
26.5117	0.043			24.5052	0.178
26.5534	0.088			24.5437	0.181
26.595	0.096			24.5822	0.181
26.6367	0.082			24.6208	0.187
26.6784	0.045			24.6593	0.187
26.7201	0.042			24.6978	0.195
26.7618	0.036			24.7364	0.193
26.8035	0.046			24.7749	0.19
26.8452	0.048			24.8134	0.19
26.8868	0.05			24.8519	0.203
26.9285	0.042			24.8905	0.207
26.9702	0.04			24.929	0.206
27.0119	0.039			24.9675	0.207
27.0536	0.044			25.0061	0.206
27.0953	0.048			25.0446	0.209
27.137	0.047			25.0831	0.215
27.1786	0.049			25.1217	0.216
27.2203	0.046			25.1602	0.215
27.262	0.053			25.1987	0.217
27.3037	0.05			25.2373	0.221
27.3454	0.047			25.2758	0.219
27.3871	0.047			25.3143	0.218
27.4287	0.052			25.3528	0.21
27.4704	0.05			25.3914	0.203
27.5121	0.047			25.4299	0.21
27.5538	0.045			25.4684	0.211
27.5955	0.051			25.507	0.211
27.6372	0.055			25.5455	0.198
27.6789	0.046			25.584	0.198
27.7205	0.04			25.6226	0.195
27.7622	0.036			25.6611	0.194
27.8039	0.045			25.6996	0.189
27.8456	0.05			25.7381	0.183
27.8873	0.049			25.7767	0.183
27.929	0.042			25.8152	0.186
27.9707	0.04			25.8537	0.186
28.0123	0.039			25.8923	0.179
28.054	0.043			25.9308	0.176
28.0957	0.068			25.9693	0.177
28.1374	0.111			26.0079	0.174
28.1791	0.109			26.0464	0.171
28.2208	0.07			26.0849	0.174
28.2624	0.049			26.1234	0.176
28.3041	0.049			26.162	0.168
28.3458	0.043			26.2005	0.168
28.3875	0.046			26.239	0.168
28.4292	0.051			26.2776	0.168
28.4709	0.057			26.3161	0.157
28.5126	0.057			26.3546	0.157
28.5542	0.054			26.3932	0.161
28.5959	0.048			26.4317	0.161
28.6376	0.045			26.4702	0.16
28.6793	0.046			26.5087	0.156
28.721	0.059			26.5473	0.153
28.7627	0.056			26.5858	0.147
28.8044	0.048			26.6243	0.154
28.846	0.046			26.6629	0.15
28.8877	0.051			26.7014	0.149
28.9294	0.049			26.7399	0.138
28.9711	0.048			26.7785	0.14
29.0128	0.047			26.817	0.142
29.0545	0.051			26.8555	0.15
29.0961	0.05			26.894	0.15
29.1378	0.057			26.9326	0.149
29.1795	0.051			26.9711	0.148
29.2212	0.054			27.0096	0.145
29.2629	0.051			27.0482	0.149
29.3046	0.051			27.0867	0.151
29.3463	0.047			27.1252	0.153
29.3879	0.054			27.1638	0.153
29.4296	0.052			27.2023	0.152
29.4713	0.055			27.2408	0.142
29.513	0.047			27.2793	0.135
29.5547	0.046			27.3179	0.135
29.5964	0.045			27.3564	0.136
29.6381	0.054			27.3949	0.133
29.6797	0.052			27.4335	0.142
29.7214	0.049			27.472	0.143
29.7631	0.043			27.5105	0.149
29.8048	0.045			27.5491	0.145
29.8465	0.053			27.5876	0.142
29.8882	0.057			27.6261	0.144
29.9298	0.053			27.6646	0.142
29.9715	0.048			27.7032	0.14
30.0132	0.043			27.7417	0.135
30.0549	0.045			27.7802	0.141
30.0966	0.051			27.8188	0.139
30.1383	0.056			27.8573	0.139
30.18	0.052			27.8958	0.135
30.2216	0.043			27.9344	0.142
30.2633	0.043			27.9729	0.143
30.305	0.047			28.0114	0.146
30.3467	0.05			28.05	0.135
30.3884	0.046			28.0885	0.134
30.4301	0.041			28.127	0.14
30.4718	0.039			28.1655	0.145
30.5134	0.039			28.2041	0.143
30.5551	0.047			28.2426	0.138
30.5968	0.047			28.2811	0.138
30.6385	0.049			28.3197	0.141
30.6802	0.051			28.3582	0.148
30.7219	0.051			28.3967	0.148
30.7636	0.052			28.4353	0.133
30.8052	0.055			28.4738	0.128
30.8469	0.052			28.5123	0.123
30.8886	0.048			28.5508	0.132
30.9303	0.044			28.5894	0.134
30.972	0.057			28.6279	0.133
31.0137	0.265			28.6664	0.134
31.0553	0.522			28.705	0.123
31.097	0.748			28.7435	0.127
31.1387	0.758			28.782	0.122
31.1804	0.756			28.8206	0.123
31.2221	0.758			28.8591	0.128
31.2638	0.762			28.8976	0.127
31.3055	0.763			28.9361	0.131
31.3471	0.764			28.9747	0.13
31.3888	0.766			29.0132	0.125
31.4305	0.761			29.0517	0.128
31.4722	0.761			29.0903	0.123
31.5139	0.756			29.1288	0.124
31.5556	0.754			29.1673	0.125
31.5973	0.754			29.2059	0.12
31.6389	0.759			29.2444	0.121
31.6806	0.753			29.2829	0.126
31.7223	0.747			29.3214	0.133
31.764	0.743			29.36	0.134
31.8057	0.751			29.3985	0.13
31.8474	0.755			29.437	0.131
31.889	0.76			29.4756	0.13
31.9307	0.758			29.5141	0.128
31.9724	0.761			29.5526	0.119
32.0141	0.762			29.5912	0.121
32.0558	0.756			29.6297	0.123
32.0975	0.75			29.6682	0.124
32.1392	0.752			29.7067	0.115
32.1808	0.745			29.7453	0.111
32.2225	0.748			29.7838	0.112
32.2642	0.741			29.8223	0.114
32.3059	0.748			29.8609	0.11
32.3476	0.742			29.8994	0.111
32.3893	0.744			29.9379	0.115
32.431	0.743			29.9765	0.111
32.4726	0.745			30.015	0.11
32.5143	0.74			30.0535	0.113
32.556	0.743			30.092	0.117
32.5977	0.748			30.1306	0.122
32.6394	0.753			30.1691	0.118
32.6811	0.75			30.2076	0.119
32.7227	0.745			30.2462	0.126
32.7644	0.741			30.2847	0.122
32.8061	0.739			30.3232	0.117
32.8478	0.738			30.3618	0.113
32.8895	0.74			30.4003	0.115
32.9312	0.747			30.4388	0.115
32.9729	0.748			30.4774	0.111
33.0145	0.75			30.5159	0.111
33.0562	0.747			30.5544	0.106
33.0979	0.742			30.5929	0.099
33.1396	0.738			30.6315	0.101
33.1813	0.737			30.67	0.105
33.223	0.739			30.7085	0.111
33.2647	0.741			30.7471	0.111
33.3063	0.743			30.7856	0.115
33.348	0.747			30.8241	0.113
33.3897	0.744			30.8627	0.112
33.4314	0.742			30.9012	0.114
33.4731	0.743			30.9397	0.115
33.5148	0.746			30.9782	0.117
33.5564	0.744			31.0168	0.12
33.5981	0.745			31.0553	0.124
33.6398	0.739			31.0938	0.126
33.6815	0.737			31.1324	0.119
33.7232	0.737			31.1709	0.12
33.7649	0.74			31.2094	0.116
33.8066	0.743			31.248	0.115
33.8482	0.746			31.2865	0.119
33.8899	0.747			31.325	0.119
33.9316	0.748			31.3635	0.12
33.9733	0.75			31.4021	0.122
34.015	0.747			31.4406	0.123
34.0567	0.741			31.4791	0.123
34.0984	0.741			31.5177	0.115
34.14	0.74			31.5562	0.12
34.1817	0.742			31.5947	0.127
34.2234	0.739			31.6333	0.12
34.2651	0.737			31.6718	0.123
34.3068	0.738			31.7103	0.129
34.3485	0.741			31.7488	0.133
34.3901	0.733			31.7874	0.123
34.4318	0.73			31.8259	0.121
34.4735	0.731			31.8644	0.121
34.5152	0.735			31.903	0.13
34.5569	0.734			31.9415	0.134
34.5986	0.728			31.98	0.131
34.6403	0.731			32.0186	0.133
34.6819	0.734			32.0571	0.131
34.7236	0.731			32.0956	0.132
34.7653	0.73			32.1341	0.129
34.807	0.731			32.1727	0.129
34.8487	0.731			32.2112	0.128
34.8904	0.73			32.2497	0.131
34.9321	0.731			32.2883	0.133
34.9737	0.732			32.3268	0.125
35.0154	0.734			32.3653	0.121
35.0571	0.732			32.4039	0.123
35.0988	0.729			32.4424	0.131
35.1405	0.724			32.4809	0.127
35.1822	0.725			32.5194	0.12
35.2238	0.729			32.558	0.121
35.2655	0.73			32.5965	0.123
35.3072	0.731			32.635	0.121
35.3489	0.732			32.6736	0.123
35.3906	0.733			32.7121	0.126
35.4323	0.732			32.7506	0.132
35.474	0.732			32.7892	0.126
35.5156	0.732			32.8277	0.124
35.5573	0.734			32.8662	0.116
35.599	0.734			32.9048	0.121
35.6407	0.726			32.9433	0.12
35.6824	0.726			32.9818	0.128
35.7241	0.725			33.0203	0.124
35.7658	0.724			33.0589	0.129
35.8074	0.715			33.0974	0.12
35.8491	0.719			33.1359	0.123
35.8908	0.724			33.1745	0.122
35.9325	0.729			33.213	0.125
35.9742	0.717			33.2515	0.124
36.0159	0.715			33.2901	0.124
36.0575	0.713			33.3286	0.127
36.0992	0.72			33.3671	0.129
36.1409	0.718			33.4056	0.127
36.1826	0.721			33.4442	0.124
36.2243	0.717			33.4827	0.125
36.266	0.716			33.5212	0.124
36.3077	0.717			33.5598	0.122
36.3493	0.713			33.5983	0.118
36.391	0.715			33.6368	0.114
36.4327	0.711			33.6754	0.114
36.4744	0.716			33.7139	0.122
36.5161	0.711			33.7524	0.128
36.5578	0.714			33.7909	0.131
36.5995	0.714			33.8295	0.123
36.6411	0.716			33.868	0.12
36.6828	0.719			33.9065	0.118
36.7245	0.716			33.9451	0.119
36.7662	0.715			33.9836	0.119
36.8079	0.713			34.0221	0.12
36.8496	0.714			34.0607	0.121
36.8912	0.716			34.0992	0.122
36.9329	0.709			34.1377	0.122
36.9746	0.709			34.1762	0.124
37.0163	0.707			34.2148	0.122
37.058	0.711			34.2533	0.112
37.0997	0.714			34.2918	0.12
37.1414	0.714			34.3304	0.115
37.183	0.718			34.3689	0.122
37.2247	0.716			34.4074	0.119
37.2664	0.719			34.446	0.118
37.3081	0.715			34.4845	0.118
37.3498	0.717			34.523	0.117
				34.5615	0.116
				34.6001	0.113
				34.6386	0.105
				34.6771	0.114
				34.7157	0.111
				34.7542	0.113
				34.7927	0.109
				34.8313	0.114
				34.8698	0.116
				34.9083	0.115
				34.9468	0.125
				34.9854	0.124
				35.0239	0.121
				35.0624	0.107
				35.101	0.106
				35.1395	0.109
				35.178	0.107
				35.2166	0.108
				35.2551	0.098
				35.2936	0.097
				35.3322	0.099
				35.3707	0.108
				35.4092	0.102
				35.4477	0.141
				35.4863	0.144
				35.5248	0.146
				35.5633	0.099
				35.6019	0.105
				35.6404	0.107
				35.6789	0.105
				35.7175	0.101
				35.756	0.107
				35.7945	0.113
				35.833	0.106
				35.8716	0.102
				35.9101	0.11
				35.9486	0.123
				35.9872	0.153
				36.0257	0.146
				36.0642	0.143
				36.1028	0.106
				36.1413	0.112
				36.1798	0.113
				36.2183	0.111
				36.2569	0.114
				36.2954	0.115
				36.3339	0.11
				36.3725	0.11
				36.411	0.117
				36.4495	0.11
				36.4881	0.118
				36.5266	0.116
				36.5651	0.124
				36.6036	0.119
				36.6422	0.127
				36.6807	0.116
				36.7192	0.12
				36.7578	0.124
				36.7963	0.126
				36.8348	0.113
				36.8734	0.107
				36.9119	0.103
				36.9504	0.115
				36.9889	0.112
				37.0275	0.111
				37.066	0.105
				37.1045	0.105
				37.1431	0.104
				37.1816	0.1
				37.2201	0.108
				37.2587	0.113
				37.2972	0.123
				37.3357	0.109

## Sheet: Fig. 1f
GPDmuc-foldon	mAb100 purification	HiLoad SEC						GPDmuc-WL2-foldon	mAb100 purification	HiLoad SEC
run #1		run #2		run #3				run #1		run #2		run #3
ml	mAU	ml	mAU	ml	mAU			ml	mAU	ml	mAU	ml	mAU
-0.000887	0.229016	-0.000932	-0.627203	-0.000891	0.42239			-0.000845	0.21228	-0.000924	0.007449	-0.000847	0.138665
0.016299	0.204062	0.009822	-0.647094	0.015815	0.421126			0.00339	0.206904	0.002813	0.006638	0.01516	0.140752
0.033485	0.198403	0.020576	-0.645638	0.032522	0.412732			0.007625	0.205199	0.006549	0.005664	0.031168	0.13227
0.050672	0.182393	0.031329	-0.643723	0.049229	0.390757			0.01186	0.203779	0.010286	0.004353	0.047175	0.121445
0.067858	0.163151	0.042083	-0.644069	0.065935	0.365647			0.016095	0.204487	0.014022	0.002783	0.063183	0.106176
0.085045	0.14482	0.052836	-0.649278	0.082642	0.349195			0.02033	0.206049	0.017759	0.00184	0.079191	0.100572
0.102231	0.138693	0.06359	-0.658416	0.099349	0.349421			0.024565	0.206282	0.021495	0.002092	0.095198	0.102923
0.119417	0.13776	0.074344	-0.672558	0.116055	0.355877			0.0288	0.205053	0.025232	0.003143	0.111206	0.103919
0.136604	0.143138	0.085097	-0.675599	0.132762	0.358783			0.033035	0.203661	0.028968	0.002864	0.127213	0.107637
0.15379	0.146812	0.095851	-0.676795	0.149469	0.365468			0.03727	0.202149	0.032705	0.003673	0.143221	0.108226
0.170976	0.144081	0.106604	-0.676937	0.166175	0.371694			0.041505	0.206545	0.036441	0.003682	0.159228	0.114256
0.188163	0.141151	0.117358	-0.675451	0.182882	0.377009			0.04574	0.213829	0.040178	0.001742	0.175236	0.115265		In SEC:
0.205349	0.143435	0.128112	-0.675972	0.199589	0.373706			0.049975	0.210459	0.043914	-0.001309	0.191244	0.114787		Different numbers of data points due to different flow rates
0.222535	0.143822	0.138865	-0.679131	0.216295	0.37195			0.05421	0.205726	0.047651	-0.003639	0.207251	0.11551
0.239722	0.14862	0.149619	-0.6781	0.233002	0.374816			0.058445	0.199934	0.051387	-0.006489	0.223259	0.113312
0.256908	0.205061	0.160372	-0.678619	0.249709	0.380799			0.06268	0.194416	0.055124	-0.009291	0.239266	0.11861
0.274095	0.298161	0.171126	-0.681096	0.266415	0.397288			0.066915	0.189548	0.05886	-0.012447	0.255274	0.143985
0.291281	0.378092	0.18188	-0.678319	0.283122	0.423048			0.07115	0.182791	0.062597	-0.015919	0.271281	0.202488
0.308467	0.399753	0.192633	-0.67569	0.299829	0.451433			0.075385	0.177638	0.066333	-0.019274	0.287289	0.276181
0.325654	0.387128	0.203387	-0.673311	0.316535	0.470529			0.07962	0.171418	0.07007	-0.02283	0.303297	0.327493
0.34284	0.374463	0.21414	-0.670712	0.333242	0.476167			0.083855	0.168125	0.073806	-0.026501	0.319304	0.335243
0.360026	0.360189	0.224894	-0.668536	0.349949	0.479814			0.08809	0.166594	0.077543	-0.029349	0.335312	0.312204
0.377213	0.33647	0.235648	-0.66632	0.366655	0.480274			0.092325	0.155749	0.081279	-0.031891	0.351319	0.285051
0.394399	0.30924	0.246401	-0.650475	0.383362	0.477503			0.09656	0.14717	0.085016	-0.03627	0.367327	0.263631
0.411585	0.290956	0.257155	-0.630927	0.400069	0.472698			0.100795	0.14697	0.088752	-0.037568	0.383334	0.245238
0.428772	0.276918	0.267908	-0.608233	0.416775	0.468521			0.10503	0.14947	0.092489	-0.038656	0.399342	0.227689
0.445958	0.267163	0.278662	-0.585973	0.433482	0.466364			0.109265	0.152217	0.096225	-0.037903	0.41535	0.213995
0.463145	0.253749	0.289416	-0.570503	0.450188	0.464845			0.1135	0.151577	0.099962	-0.040278	0.431357	0.201894
0.480331	0.248549	0.300169	-0.560773	0.466895	0.463861			0.117735	0.151256	0.103698	-0.040478	0.447365	0.191009
0.497517	0.243229	0.310923	-0.557262	0.483602	0.461987			0.12197	0.153357	0.107435	-0.038903	0.463372	0.184202
0.514704	0.238092	0.321676	-0.555785	0.500308	0.459659			0.126205	0.153578	0.111171	-0.036498	0.47938	0.180942
0.53189	0.228708	0.33243	-0.556206	0.517015	0.458636			0.13044	0.154644	0.114908	-0.035695	0.495387	0.177359
0.549076	0.220721	0.343184	-0.560805	0.533722	0.462684			0.134675	0.15471	0.118644	-0.033954	0.511395	0.171976
0.566263	0.218293	0.353937	-0.564722	0.550428	0.464836			0.13891	0.153244	0.122381	-0.032765	0.527403	0.168148
0.583449	0.215309	0.364691	-0.568252	0.567135	0.46549			0.143145	0.151457	0.126117	-0.032602	0.54341	0.164529
0.600635	0.210689	0.375444	-0.572018	0.583842	0.462573			0.14738	0.151546	0.129854	-0.032571	0.559418	0.159498
0.617822	0.207109	0.386198	-0.573902	0.600548	0.458607			0.151615	0.151344	0.13359	-0.03431	0.575425	0.157163
0.635008	0.205143	0.396952	-0.574623	0.617255	0.457878			0.15585	0.15121	0.137326	-0.032914	0.591433	0.156149
0.652194	0.206409	0.407705	-0.574782	0.633962	0.452775			0.160085	0.151569	0.141063	-0.032621	0.607441	0.158079
0.669381	0.205096	0.418459	-0.573396	0.650668	0.451351			0.16432	0.151411	0.144799	-0.032	0.623448	0.15526
0.686567	0.204855	0.429212	-0.571144	0.667375	0.449431			0.168555	0.151679	0.148536	-0.031964	0.639456	0.152477
0.703754	0.201439	0.439966	-0.568532	0.684082	0.449927			0.17279	0.150958	0.152272	-0.033257	0.655463	0.14956
0.72094	0.200175	0.45072	-0.566575	0.700788	0.449823			0.177025	0.153328	0.156009	-0.034423	0.671471	0.148438
0.738126	0.198884	0.461473	-0.564812	0.717495	0.450536			0.18126	0.154373	0.159745	-0.035403	0.687478	0.143525
0.755313	0.196342	0.472227	-0.562659	0.734202	0.452682			0.185495	0.154508	0.163482	-0.036655	0.703486	0.142657
0.772499	0.196843	0.48298	-0.562504	0.750908	0.451801			0.18973	0.156227	0.167218	-0.038346	0.719494	0.141767
0.789685	0.19125	0.493734	-0.562526	0.767615	0.452169			0.193965	0.158346	0.170955	-0.039899	0.735501	0.141312
0.806872	0.185079	0.504488	-0.560369	0.784322	0.450818			0.1982	0.160057	0.174691	-0.039589	0.751509	0.14264
0.824058	0.178145	0.515241	-0.561045	0.801028	0.448497			0.202435	0.160755	0.178428	-0.038994	0.767516	0.141016
0.841245	0.176059	0.525995	-0.562759	0.817735	0.447484			0.20667	0.159814	0.182164	-0.040061	0.783524	0.144096
0.858431	0.172964	0.536748	-0.564594	0.834442	0.445293			0.210905	0.161374	0.185901	-0.03991	0.799531	0.141303
0.875617	0.170707	0.547502	-0.564216	0.851148	0.442385			0.21514	0.160549	0.189637	-0.040983	0.815539	0.142515
0.892804	0.171035	0.558255	-0.56301	0.867855	0.44251			0.219375	0.1599	0.193374	-0.042346	0.831547	0.139327
0.90999	0.167889	0.569009	-0.561444	0.884562	0.44159			0.22361	0.15983	0.19711	-0.04321	0.847554	0.137659
0.927176	0.17003	0.579763	-0.556366	0.901268	0.440423			0.227845	0.158902	0.200847	-0.042846	0.863562	0.13532
0.944363	0.169569	0.590516	-0.552399	0.917975	0.439579			0.23208	0.159226	0.204583	-0.041928	0.879569	0.138064
0.961549	0.171918	0.60127	-0.553405	0.934682	0.439924			0.236315	0.162661	0.20832	-0.04217	0.895577	0.137949
0.978735	0.167077	0.612023	-0.551476	0.951388	0.437565			0.24055	0.164637	0.212056	-0.041802	0.911584	0.137354
0.995922	0.162409	0.622777	-0.548737	0.968095	0.433616			0.244785	0.165537	0.215793	-0.04362	0.927592	0.13515
1.01311	0.156424	0.633531	-0.545745	0.984802	0.432687			0.24902	0.166871	0.219529	-0.04414	0.9436	0.135821
1.03029	0.153774	0.644284	-0.543059	1.00151	0.435524			0.253255	0.169	0.223266	-0.043031	0.959607	0.138406
1.04748	0.149119	0.655038	-0.541663	1.01822	0.435024			0.25749	0.173334	0.227002	-0.043052	0.975615	0.140148
1.06467	0.14789	0.665791	-0.542589	1.03492	0.431321			0.261725	0.179365	0.230739	-0.042873	0.991622	0.140641
1.08185	0.15051	0.676545	-0.544814	1.05163	0.426071			0.26596	0.187106	0.234475	-0.0419	1.00763	0.137835
1.09904	0.157677	0.687299	-0.545726	1.06834	0.425225			0.270195	0.19818	0.238212	-0.041942	1.02364	0.136248
1.11623	0.159688	0.698052	-0.544039	1.08504	0.425376			0.27443	0.215307	0.241948	-0.040622	1.03964	0.13777
1.13341	0.158647	0.708806	-0.541602	1.10175	0.425142			0.278665	0.238961	0.245685	-0.036208	1.05565	0.133653
1.1506	0.156236	0.719559	-0.539657	1.11845	0.425704			0.2829	0.265059	0.249421	-0.030266	1.07166	0.130139
1.16779	0.156056	0.730313	-0.53861	1.13516	0.427839			0.287135	0.292334	0.253158	-0.023871	1.08767	0.126159
1.18497	0.152026	0.741067	-0.537116	1.15187	0.427192			0.29137	0.323536	0.256894	-0.015786	1.10367	0.129124
1.20216	0.152226	0.75182	-0.536214	1.16857	0.423091			0.295605	0.354407	0.260631	-0.006074	1.11968	0.130557
1.21934	0.151984	0.762574	-0.536194	1.18528	0.41896			0.29984	0.388834	0.264367	0.005281	1.13569	0.135397
1.23653	0.150124	0.773327	-0.536055	1.20199	0.416049			0.304075	0.421066	0.268104	0.020872	1.1517	0.137735
1.25372	0.146101	0.784081	-0.53566	1.2187	0.41242			0.30831	0.452213	0.27184	0.035031	1.16771	0.140515
1.2709	0.146676	0.794835	-0.534957	1.2354	0.411692			0.312545	0.480767	0.275577	0.050027	1.18371	0.138337
1.28809	0.149047	0.805588	-0.535329	1.25211	0.412153			0.31678	0.506168	0.279313	0.066233	1.19972	0.136247
1.30528	0.150647	0.816342	-0.535274	1.26882	0.413818			0.321015	0.525773	0.28305	0.082574	1.21573	0.133978
1.32246	0.148857	0.827095	-0.534677	1.28552	0.415014			0.32525	0.53956	0.286786	0.098205	1.23174	0.129138
1.33965	0.149724	0.837849	-0.532694	1.30223	0.413929			0.329485	0.54468	0.290523	0.113918	1.24774	0.124803
1.35684	0.147359	0.848603	-0.53092	1.31893	0.409893			0.33372	0.545225	0.294259	0.127826	1.26375	0.123365
1.37402	0.145492	0.859356	-0.529402	1.33564	0.406771			0.337955	0.54416	0.297996	0.13918	1.27976	0.122385
1.39121	0.143264	0.87011	-0.530967	1.35235	0.406185			0.34219	0.538766	0.301732	0.149258	1.29577	0.119235
1.4084	0.142571	0.880863	-0.532175	1.36905	0.408934			0.346425	0.529047	0.305469	0.15708	1.31177	0.121423
1.42558	0.140448	0.891617	-0.532996	1.38576	0.410421			0.35066	0.519578	0.309205	0.164734	1.32778	0.122121
1.44277	0.139474	0.902371	-0.531828	1.40247	0.409027			0.354895	0.510228	0.312942	0.171515	1.34379	0.125745
1.45995	0.139006	0.913124	-0.529858	1.41918	0.405786			0.35913	0.501137	0.316678	0.175245	1.3598	0.127261
1.47714	0.140339	0.923878	-0.527154	1.43588	0.403164			0.363365	0.491557	0.320415	0.175963	1.3758	0.129034
1.49433	0.142162	0.934631	-0.523554	1.45259	0.404965			0.3676	0.480539	0.324151	0.174862	1.39181	0.131047
1.51151	0.14327	0.945385	-0.521915	1.4693	0.40811			0.371835	0.470178	0.327888	0.172932	1.40782	0.130895
1.5287	0.138988	0.956139	-0.521877	1.486	0.406642			0.37607	0.461096	0.331624	0.170408	1.42383	0.126085
1.54588	0.133667	0.966892	-0.523218	1.50271	0.40321			0.380305	0.454994	0.335361	0.169095	1.43983	0.121478
1.56307	0.13128	0.977646	-0.524051	1.51941	0.401557			0.38454	0.448696	0.339097	0.166417	1.45584	0.121044
1.58026	0.132629	0.988399	-0.524508	1.53612	0.403595			0.388775	0.439831	0.342834	0.164072	1.47185	0.123967
1.59745	0.13296	0.999153	-0.524764	1.55283	0.401294			0.39301	0.433328	0.34657	0.160701	1.48786	0.126726
1.61463	0.13304	1.00991	-0.523678	1.56953	0.401076			0.397245	0.427236	0.350307	0.157397	1.50387	0.126132
1.63182	0.133849	1.02066	-0.522084	1.58624	0.402157			0.40148	0.420762	0.354043	0.154619	1.51987	0.124312
1.649	0.135661	1.03141	-0.52288	1.60295	0.405116			0.405715	0.413207	0.35778	0.151818	1.53588	0.123569
1.66619	0.138093	1.04217	-0.523068	1.61966	0.40643			0.40995	0.40487	0.361516	0.14763	1.55189	0.121948
1.68338	0.137476	1.05292	-0.522925	1.63636	0.4047			0.414185	0.395576	0.365253	0.142217	1.5679	0.120028
1.70056	0.136954	1.06367	-0.522841	1.65307	0.403558			0.41842	0.386674	0.368989	0.137497	1.5839	0.11843
1.71775	0.134566	1.07443	-0.524496	1.66978	0.401082			0.422655	0.380826	0.372726	0.133215	1.59991	0.116937
1.73494	0.134532	1.08518	-0.526891	1.68648	0.399036			0.42689	0.374726	0.376462	0.129594	1.61592	0.118376
1.75212	0.132968	1.09594	-0.528591	1.70319	0.396822			0.431125	0.36796	0.380199	0.125831	1.63193	0.123054
1.76931	0.130147	1.10669	-0.529359	1.71989	0.393589			0.43536	0.358783	0.383935	0.121705	1.64793	0.128049
1.78649	0.126912	1.11744	-0.528883	1.7366	0.392836			0.439595	0.353448	0.387672	0.11742	1.66394	0.125241
1.80368	0.124938	1.1282	-0.525065	1.75331	0.389875			0.44383	0.348522	0.391408	0.112507	1.67995	0.120787
1.82087	0.124274	1.13895	-0.521727	1.77001	0.39258			0.448065	0.34467	0.395145	0.109453	1.69596	0.119792
1.83805	0.122329	1.1497	-0.518774	1.78672	0.393891			0.4523	0.340826	0.398881	0.105286	1.71196	0.118054
1.85524	0.121727	1.16046	-0.51648	1.80343	0.395857			0.456535	0.336216	0.402618	0.10183	1.72797	0.117304
1.87243	0.123081	1.17121	-0.516847	1.82014	0.393597			0.46077	0.332607	0.406354	0.097018	1.74398	0.111887
1.88961	0.122727	1.18196	-0.518437	1.83684	0.390321			0.465005	0.331857	0.410091	0.093277	1.75999	0.113363
1.9068	0.123346	1.19272	-0.520817	1.85355	0.390064			0.46924	0.330509	0.413827	0.090147	1.77599	0.112649
1.92399	0.120472	1.20347	-0.523795	1.87026	0.39647			0.473475	0.327813	0.417564	0.087628	1.792	0.11418
1.94117	0.120978	1.21423	-0.526565	1.88696	0.395252			0.47771	0.325356	0.4213	0.086163	1.80801	0.111692
1.95836	0.122257	1.22498	-0.528303	1.90367	0.391275			0.481945	0.324477	0.425037	0.084832	1.82402	0.11024
1.97555	0.125112	1.23573	-0.52748	1.92037	0.385381			0.48618	0.32342	0.428773	0.083144	1.84002	0.112519
1.99273	0.126078	1.24649	-0.526618	1.93708	0.386562			0.490415	0.320957	0.43251	0.08146	1.85603	0.113812
2.00992	0.128024	1.25724	-0.527326	1.95379	0.390733			0.49465	0.317271	0.436246	0.079361	1.87204	0.118749
2.0271	0.128694	1.26799	-0.530019	1.9705	0.392309			0.498885	0.313109	0.439983	0.077708	1.88805	0.117026
2.04429	0.127126	1.27875	-0.532328	1.9872	0.391347			0.50312	0.310035	0.443719	0.076673	1.90405	0.114064
2.06148	0.12264	1.2895	-0.532855	2.00391	0.387996			0.507355	0.309312	0.447456	0.076668	1.92006	0.111648
2.07866	0.119807	1.30025	-0.533642	2.02061	0.385817			0.51159	0.306335	0.451192	0.074362	1.93607	0.111333
2.09585	0.120641	1.31101	-0.533724	2.03732	0.387048			0.515825	0.304657	0.454929	0.074301	1.95208	0.113633
2.11303	0.120968	1.32176	-0.532382	2.05403	0.385348			0.52006	0.305119	0.458665	0.072955	1.96809	0.112739
2.13022	0.12308	1.33251	-0.53306	2.07073	0.382813			0.524295	0.300986	0.462402	0.072477	1.98409	0.1122
2.14741	0.122063	1.34327	-0.533657	2.08744	0.379473			0.52853	0.298409	0.466138	0.070565	2.0001	0.114724
2.16459	0.120504	1.35402	-0.533529	2.10415	0.379454			0.532765	0.295941	0.469875	0.067718	2.01611	0.115652
2.18178	0.11611	1.36478	-0.535158	2.12086	0.379052			0.537	0.293427	0.473611	0.064941	2.03212	0.117499
2.19897	0.115689	1.37553	-0.536231	2.13756	0.377579			0.541235	0.291184	0.477348	0.063326	2.04812	0.117139
2.21615	0.116504	1.38628	-0.536109	2.15427	0.376054			0.54547	0.290792	0.481084	0.061539	2.06413	0.114358
2.23334	0.118419	1.39704	-0.533627	2.17097	0.376832			0.549705	0.291653	0.484821	0.06101	2.08014	0.114754
2.25053	0.119746	1.40779	-0.53154	2.18768	0.379			0.55394	0.290847	0.488557	0.061696	2.09614	0.116738
2.26771	0.120702	1.41854	-0.53034	2.20439	0.378474			0.558175	0.288405	0.492294	0.060767	2.11215	0.113968
2.2849	0.119876	1.4293	-0.532172	2.2211	0.377723			0.56241	0.28751	0.49603	0.059354	2.12816	0.11054
2.30208	0.121462	1.44005	-0.533205	2.2378	0.375046			0.566645	0.285601	0.499767	0.05803	2.14417	0.107076
2.31927	0.116026	1.4508	-0.532962	2.25451	0.374385			0.57088	0.28426	0.503503	0.057131	2.16018	0.105982
2.33646	0.115454	1.46156	-0.533331	2.27122	0.371635			0.575115	0.283828	0.50724	0.057117	2.17618	0.10731
2.35365	0.114278	1.47231	-0.532791	2.28792	0.37299			0.57935	0.283768	0.510976	0.055451	2.19219	0.108016
2.37083	0.11534	1.48307	-0.531192	2.30463	0.374763			0.583585	0.28365	0.514713	0.056902	2.2082	0.109044
2.38802	0.117517	1.49382	-0.534189	2.32133	0.379551			0.58782	0.284216	0.518449	0.060513	2.22421	0.110772
2.4052	0.119296	1.50457	-0.535871	2.33804	0.378854			0.592055	0.284294	0.522186	0.059893	2.24021	0.109599
2.42239	0.120512	1.51533	-0.536103	2.35475	0.378238			0.59629	0.283912	0.525922	0.061063	2.25622	0.105439
2.43958	0.119347	1.52608	-0.538479	2.37145	0.377075			0.600525	0.282489	0.529659	0.059992	2.27223	0.103306
2.45676	0.117898	1.53683	-0.539235	2.38816	0.375003			0.60476	0.28184	0.533395	0.058804	2.28824	0.10898
2.47395	0.116349	1.54759	-0.538599	2.40487	0.373698			0.608995	0.282393	0.537132	0.057362	2.30424	0.111811
2.49113	0.116026	1.55834	-0.541429	2.42157	0.374283			0.61323	0.28191	0.540868	0.055845	2.32025	0.113743
2.50832	0.114278	1.56909	-0.542984	2.43828	0.374084			0.617465	0.280687	0.544605	0.056472	2.33626	0.110469
2.52551	0.113838	1.57985	-0.543454	2.45499	0.375662			0.6217	0.278996	0.548341	0.057937	2.35227	0.110381
2.5427	0.115012	1.5906	-0.543837	2.47169	0.373328			0.625935	0.277858	0.552078	0.058015	2.36827	0.112431
2.55988	0.119115	1.60135	-0.543943	2.4884	0.373854			0.63017	0.277673	0.555814	0.058364	2.38428	0.11137
2.57707	0.120127	1.61211	-0.54382	2.50511	0.373657			0.634405	0.278645	0.559551	0.057794	2.40029	0.105302
2.59425	0.120413	1.62286	-0.543537	2.52182	0.375995			0.63864	0.278419	0.563287	0.055139	2.4163	0.101927
2.61144	0.116801	1.63362	-0.542892	2.53852	0.378372			0.642875	0.276454	0.567024	0.0526	2.4323	0.099803
2.62863	0.114433	1.64437	-0.542116	2.55523	0.376329			0.64711	0.276279	0.57076	0.051422	2.44831	0.103889
2.64581	0.11581	1.65512	-0.542405	2.57193	0.372546			0.651345	0.276842	0.574497	0.050505	2.46432	0.1081
2.663	0.118	1.66588	-0.542477	2.58864	0.370239			0.65558	0.273691	0.578233	0.049894	2.48033	0.110413
2.68018	0.117142	1.67663	-0.542491	2.60535	0.371			0.659815	0.272306	0.58197	0.04857	2.49634	0.108863
2.69737	0.112621	1.68738	-0.543043	2.62206	0.368363			0.66405	0.272087	0.585706	0.049419	2.51234	0.111441
2.71456	0.111705	1.69814	-0.541994	2.63876	0.366913			0.668285	0.272607	0.589443	0.050363	2.52835	0.110094
2.73175	0.11229	1.70889	-0.540522	2.65547	0.364044			0.67252	0.272743	0.593179	0.049178	2.54436	0.109559
2.74893	0.11269	1.71964	-0.541722	2.67217	0.368491			0.676755	0.272628	0.596916	0.046169	2.56037	0.106594
2.76612	0.112278	1.7304	-0.543611	2.68888	0.37285			0.68099	0.271748	0.600652	0.04547	2.57637	0.10442
2.7833	0.111003	1.74115	-0.546014	2.70559	0.37293			0.685225	0.270092	0.604389	0.045305	2.59238	0.103258
2.80049	0.104835	1.75191	-0.549185	2.72229	0.372471			0.68946	0.269021	0.608125	0.045119	2.60839	0.10246
2.81768	0.104183	1.76266	-0.552482	2.739	0.373824			0.693695	0.268653	0.611862	0.045888	2.62439	0.102943
2.83486	0.103369	1.77341	-0.555122	2.75571	0.377425			0.69793	0.267995	0.615598	0.04702	2.6404	0.103809
2.85205	0.103912	1.78417	-0.554879	2.77241	0.377475			0.702165	0.268812	0.619335	0.048601	2.65641	0.107492
2.86924	0.10518	1.79492	-0.554167	2.78912	0.377372			0.7064	0.269855	0.623071	0.049354	2.67242	0.109494
2.88642	0.105838	1.80567	-0.553647	2.80583	0.374245			0.710635	0.270854	0.626808	0.050269	2.68843	0.110166
2.90361	0.104526	1.81643	-0.554474	2.82253	0.373953			0.71487	0.269622	0.630544	0.050474	2.70443	0.10606
2.92079	0.101245	1.82718	-0.555439	2.83924	0.37176			0.719105	0.268223	0.634281	0.050785	2.72044	0.101246
2.93798	0.102785	1.83793	-0.556404	2.85595	0.369356			0.72334	0.265878	0.638017	0.050992	2.73645	0.09609
2.95517	0.102657	1.84869	-0.557219	2.87265	0.368404			0.727575	0.264149	0.641754	0.049756	2.75246	0.096231
2.97235	0.102961	1.85944	-0.556181	2.88936	0.366752			0.73181	0.264446	0.64549	0.049341	2.76846	0.097405
2.98954	0.103316	1.87019	-0.555639	2.90607	0.365277			0.736045	0.26229	0.649227	0.050738	2.78447	0.101704
3.00673	0.105651	1.88095	-0.557963	2.92278	0.365355			0.74028	0.262798	0.652963	0.049298	2.80048	0.10554
3.02391	0.10325	1.8917	-0.557564	2.93948	0.360381			0.744515	0.26349	0.6567	0.0479	2.81649	0.107079
3.0411	0.100909	1.90246	-0.557845	2.95619	0.363479			0.74875	0.263088	0.660436	0.047161	2.83249	0.10383
3.05829	0.097379	1.91321	-0.561457	2.97289	0.363959			0.752985	0.260403	0.664173	0.046396	2.8485	0.101347
3.07547	0.100419	1.92396	-0.55997	2.9896	0.367896			0.75722	0.259746	0.667909	0.045367	2.86451	0.100121
3.09266	0.101343	1.93472	-0.557353	3.00631	0.371396			0.761455	0.26044	0.671646	0.043686	2.88052	0.103901
3.10984	0.101469	1.94547	-0.554914	3.02301	0.370797			0.76569	0.261102	0.675382	0.041483	2.89652	0.104914
3.12703	0.09874	1.95622	-0.554609	3.03972	0.367172			0.769925	0.261905	0.679119	0.040072	2.91253	0.104589
3.14422	0.100408	1.96698	-0.555229	3.05643	0.365529			0.77416	0.262357	0.682855	0.039923	2.92854	0.105209
3.1614	0.104821	1.97773	-0.556815	3.07313	0.364642			0.778395	0.263482	0.686592	0.039266	2.94455	0.105088
3.17859	0.10643	1.98848	-0.560093	3.08984	0.366592			0.78263	0.26536	0.690328	0.038379	2.96055	0.106004
3.19578	0.104523	1.99924	-0.562635	3.10655	0.368329			0.786865	0.266176	0.694064	0.038806	2.97656	0.108343
3.21296	0.10133	2.00999	-0.563452	3.12325	0.367606			0.7911	0.264449	0.697801	0.036986	2.99257	0.111874
3.23015	0.098066	2.02074	-0.564445	3.13996	0.36461			0.795335	0.263445	0.701537	0.03825	3.00858	0.111418
3.24734	0.098987	2.0315	-0.564884	3.15667	0.360906			0.79957	0.262697	0.705274	0.037703	3.02459	0.111007
3.26452	0.098085	2.04225	-0.564434	3.17337	0.360145			0.803805	0.261314	0.70901	0.03771	3.04059	0.10748
3.28171	0.099492	2.05301	-0.565801	3.19008	0.3609			0.80804	0.261879	0.712747	0.03717	3.0566	0.102987
3.29889	0.1017	2.06376	-0.56677	3.20679	0.361605			0.812275	0.26085	0.716483	0.036828	3.07261	0.100569
3.31608	0.105513	2.07451	-0.566936	3.22349	0.361556			0.81651	0.262697	0.72022	0.038452	3.08861	0.09701
3.33327	0.10779	2.08527	-0.569497	3.2402	0.359965			0.820745	0.262131	0.723956	0.040308	3.10462	0.093955
3.35045	0.104516	2.09602	-0.570799	3.25691	0.357983			0.82498	0.261151	0.727693	0.041234	3.12063	0.092955
3.36764	0.098328	2.10677	-0.570272	3.27361	0.357668			0.829215	0.259643	0.731429	0.041416	3.13664	0.091523
3.38483	0.093806	2.11753	-0.573073	3.29032	0.35763			0.83345	0.258072	0.735166	0.040981	3.15265	0.092225
3.40201	0.095602	2.12828	-0.575081	3.30703	0.356009			0.837685	0.259024	0.738902	0.040221	3.16865	0.093588
3.4192	0.095369	2.13903	-0.575999	3.32373	0.356047			0.84192	0.25963	0.742639	0.039555	3.18466	0.09457
3.43639	0.096431	2.14979	-0.574556	3.34044	0.355701			0.846155	0.258987	0.746375	0.038897	3.20067	0.095364
3.45357	0.092273	2.16054	-0.572699	3.35715	0.359247			0.85039	0.259721	0.750112	0.038697	3.21668	0.097476
3.47076	0.094617	2.1713	-0.570485	3.37385	0.360812			0.854625	0.26065	0.753848	0.037976	3.23268	0.099644
3.48794	0.09183	2.18205	-0.570147	3.39056	0.361888			0.85886	0.258919	0.757585	0.038251	3.24869	0.102473
3.50513	0.092616	2.1928	-0.57144	3.40727	0.364099			0.863095	0.25743	0.761321	0.037998	3.2647	0.102229
3.52232	0.093382	2.20356	-0.574164	3.42397	0.364921			0.86733	0.253895	0.765058	0.037396	3.28071	0.101609
3.5395	0.095717	2.21431	-0.573329	3.44068	0.36769			0.871565	0.253924	0.768794	0.034532	3.29671	0.101157
3.55669	0.092538	2.22506	-0.573076	3.45739	0.364326			0.8758	0.255576	0.772531	0.033291	3.31272	0.100785
3.57388	0.089883	2.23582	-0.57331	3.47409	0.362827			0.880035	0.256615	0.776267	0.032695	3.32873	0.099073
3.59106	0.088285	2.24657	-0.573516	3.4908	0.3615			0.88427	0.255467	0.780004	0.031859	3.34474	0.095821
3.60825	0.087983	2.25732	-0.573391	3.50751	0.359105			0.888505	0.254909	0.78374	0.031326	3.36074	0.095775
3.62543	0.088878	2.26808	-0.572914	3.52421	0.359283			0.89274	0.255114	0.787477	0.030682	3.37675	0.097735
3.64262	0.092568	2.27883	-0.571292	3.54092	0.3623			0.896975	0.253765	0.791213	0.030975	3.39276	0.099569
3.65981	0.092193	2.28958	-0.570892	3.55763	0.364433			0.90121	0.252233	0.79495	0.031851	3.40877	0.097131
3.67699	0.092809	2.30034	-0.571085	3.57433	0.360813			0.905445	0.251659	0.798686	0.032276	3.42477	0.09409
3.69418	0.094409	2.31109	-0.569063	3.59104	0.358069			0.90968	0.251354	0.802423	0.033095	3.44078	0.09081
3.71137	0.096435	2.32185	-0.569776	3.60775	0.356843			0.913915	0.252574	0.806159	0.033577	3.45679	0.091767
3.72855	0.09678	2.3326	-0.571912	3.62445	0.360561			0.91815	0.254168	0.809896	0.032542	3.4728	0.092912
3.74574	0.096068	2.34335	-0.572084	3.64116	0.362793			0.922385	0.253531	0.813632	0.03133	3.4888	0.097979
3.76293	0.093518	2.35411	-0.572706	3.65787	0.36842			0.92662	0.253574	0.817369	0.033123	3.50481	0.098133
3.78011	0.090788	2.36486	-0.573643	3.67457	0.369075			0.930855	0.254759	0.821105	0.034702	3.52082	0.098933
3.7973	0.090444	2.37561	-0.574908	3.69128	0.370489			0.93509	0.253927	0.824842	0.033702	3.53683	0.09853
3.81449	0.091176	2.38637	-0.57775	3.70799	0.367328			0.939325	0.252142	0.828578	0.034106	3.55283	0.099472
3.83167	0.090773	2.39712	-0.580931	3.72469	0.361794			0.94356	0.254555	0.832315	0.033611	3.56884	0.100212
3.84886	0.091946	2.40787	-0.581932	3.7414	0.359958			0.947795	0.254622	0.836051	0.033227	3.58485	0.099813
3.86605	0.094993	2.41863	-0.582171	3.75811	0.3555			0.95203	0.255153	0.839788	0.032399	3.60086	0.100389
3.88323	0.091966	2.42938	-0.581225	3.77481	0.354517			0.956265	0.256242	0.843524	0.031961	3.61687	0.098361
3.90042	0.089005	2.44014	-0.576944	3.79152	0.352024			0.9605	0.255897	0.847261	0.030538	3.63287	0.102245
3.9176	0.089178	2.45089	-0.576308	3.80823	0.353932			0.964735	0.254363	0.850997	0.028457	3.64888	0.103207
3.93479	0.092796	2.46164	-0.577507	3.82493	0.35843			0.96897	0.253142	0.854734	0.02659	3.66489	0.10302
3.95198	0.092488	2.4724	-0.580041	3.84164	0.359613			0.973205	0.251909	0.85847	0.024787	3.6809	0.099353
3.96916	0.088959	2.48315	-0.583359	3.85835	0.355536			0.97744	0.249548	0.862207	0.024099	3.6969	0.095876
3.98635	0.084056	2.4939	-0.586287	3.87505	0.35154			0.981675	0.247934	0.865943	0.024546	3.71291	0.094866
4.00354	0.082729	2.50466	-0.587195	3.89176	0.349193			0.98591	0.246871	0.86968	0.024359	3.72892	0.093278
4.02072	0.087381	2.51541	-0.586273	3.90847	0.349415			0.990145	0.247202	0.873416	0.023995	3.74492	0.093509
4.03791	0.088636	2.52616	-0.584844	3.92517	0.353053			0.99438	0.245465	0.877153	0.024307	3.76093	0.09051
4.05509	0.089273	2.53692	-0.583624	3.94188	0.353648			0.998615	0.243795	0.880889	0.025654	3.77694	0.092756
4.07228	0.088402	2.54767	-0.584531	3.95859	0.354829			1.00285	0.242578	0.884626	0.027019	3.79295	0.093708
4.08947	0.087217	2.55842	-0.585802	3.97529	0.351714			1.00709	0.241158	0.888362	0.027696	3.80896	0.091971
4.10665	0.084945	2.56918	-0.586547	3.992	0.351083			1.01132	0.239851	0.892099	0.028361	3.82496	0.091321
4.12384	0.08633	2.57993	-0.587811	4.00871	0.351903			1.01555	0.238919	0.895835	0.027839	3.84097	0.090248
4.14103	0.0857	2.59069	-0.58898	4.02541	0.354967			1.01979	0.238854	0.899572	0.029419	3.85698	0.091074
4.15821	0.086388	2.60144	-0.589692	4.04212	0.355048			1.02402	0.240147	0.903308	0.029795	3.87299	0.094271
4.1754	0.086414	2.61219	-0.590824	4.05883	0.353932			1.02826	0.239012	0.907045	0.030424	3.88899	0.094352
4.19259	0.086846	2.62295	-0.59121	4.07553	0.350612			1.03249	0.23897	0.910781	0.030898	3.905	0.092584
4.20977	0.089518	2.6337	-0.590017	4.09224	0.347519			1.03673	0.240042	0.914518	0.030745	3.92101	0.092462
4.22696	0.085236	2.64445	-0.588118	4.10895	0.343266			1.04096	0.240646	0.918254	0.030007	3.93702	0.0965
4.24414	0.081825	2.65521	-0.587795	4.12565	0.342266			1.0452	0.240401	0.921991	0.028861	3.95302	0.099062
4.26133	0.076757	2.66596	-0.590326	4.14236	0.343396			1.04943	0.241124	0.925727	0.028937	3.96903	0.100282
4.27852	0.077334	2.67671	-0.590137	4.15907	0.34462			1.05367	0.241994	0.929464	0.02649	3.98504	0.09899
4.2957	0.080066	2.68747	-0.59116	4.17577	0.346736			1.05791	0.243393	0.9332	0.024086	4.00105	0.098998
4.31289	0.083357	2.69822	-0.59461	4.19248	0.349569			1.06214	0.244928	0.936937	0.023886	4.01705	0.096752
4.33008	0.08611	2.70898	-0.593707	4.20919	0.352485			1.06638	0.244558	0.940673	0.023797	4.03306	0.095677
4.34726	0.088803	2.71973	-0.592944	4.22589	0.35216			1.07061	0.243434	0.94441	0.024354	4.04907	0.094224
4.36445	0.089578	2.73048	-0.593008	4.2426	0.349561			1.07485	0.243332	0.948146	0.023337	4.06508	0.096711
4.38164	0.088334	2.74124	-0.591868	4.25931	0.344605			1.07908	0.243845	0.951883	0.024398	4.08108	0.096718
4.39882	0.085467	2.75199	-0.591185	4.27601	0.34133			1.08332	0.241303	0.955619	0.024588	4.09709	0.09778
4.41601	0.083555	2.76274	-0.591192	4.29272	0.340885			1.08755	0.239424	0.959356	0.024932	4.1131	0.09766
4.4332	0.084721	2.7735	-0.592624	4.30943	0.342572			1.09178	0.238049	0.963092	0.024135	4.12911	0.09864
4.45038	0.085902	2.78425	-0.594659	4.32613	0.345425			1.09602	0.237917	0.966829	0.023323	4.14511	0.097976
4.46757	0.084014	2.795	-0.597315	4.34284	0.346038			1.10025	0.239857	0.970565	0.023418	4.16112	0.096797
4.48475	0.081493	2.80576	-0.598998	4.35955	0.347517			1.10449	0.237761	0.974302	0.0235	4.17713	0.096337
4.50194	0.082879	2.81651	-0.59969	4.37625	0.343256			1.10872	0.237006	0.978038	0.023285	4.19314	0.095909
4.51913	0.086883	2.82726	-0.599385	4.39296	0.344123			1.11296	0.236003	0.981775	0.02335	4.20915	0.093593
4.53631	0.089364	2.83802	-0.600039	4.40967	0.342902			1.11719	0.236434	0.985511	0.023718	4.22515	0.093338
4.5535	0.086838	2.84877	-0.601487	4.42637	0.344151			1.12143	0.237944	0.989248	0.024272	4.24116	0.096454
4.57069	0.084154	2.85953	-0.60363	4.44308	0.341083			1.12566	0.238708	0.992984	0.02366	4.25717	0.100349
4.58787	0.080763	2.87028	-0.604039	4.45979	0.343538			1.1299	0.239069	0.996721	0.02248	4.27318	0.103059
4.60506	0.078401	2.88103	-0.602049	4.47649	0.344977			1.13413	0.241164	1.00046	0.022954	4.28918	0.10936
4.62224	0.078451	2.89179	-0.598145	4.4932	0.343751			1.13837	0.241467	1.00419	0.021786	4.30519	0.1164
4.63943	0.079629	2.90254	-0.597206	4.50991	0.345242			1.1426	0.239507	1.00793	0.020359	4.3212	0.119003
4.65662	0.08024	2.91329	-0.596991	4.52661	0.347121			1.14684	0.238072	1.01167	0.018232	4.33721	0.118995
4.6738	0.077999	2.92405	-0.597646	4.54332	0.348974			1.15108	0.237428	1.0154	0.018918	4.35321	0.118247
4.69099	0.07833	2.9348	-0.601908	4.56003	0.346528			1.15531	0.235489	1.01914	0.018315	4.36922	0.118502
4.70818	0.079287	2.94555	-0.604585	4.57673	0.345048			1.15954	0.23502	1.02288	0.017791	4.38523	0.118743
4.72536	0.077354	2.95631	-0.605954	4.59344	0.343719			1.16378	0.233669	1.02661	0.018319	4.40124	0.117745
4.74255	0.074942	2.96706	-0.605569	4.61015	0.342412			1.16801	0.231495	1.03035	0.017752	4.41724	0.118104
4.75974	0.072883	2.97782	-0.604448	4.62685	0.342565			1.17225	0.22977	1.03409	0.015674	4.43325	0.119919
4.77692	0.074018	2.98857	-0.603049	4.64356	0.343897			1.17648	0.2285	1.03782	0.014527	4.44926	0.121197
4.79411	0.074358	2.99932	-0.602921	4.66027	0.341989			1.18072	0.227643	1.04156	0.014468	4.46527	0.121425
4.8113	0.074067	3.01008	-0.603264	4.67697	0.339095			1.18495	0.227154	1.0453	0.013102	4.48127	0.11935
4.82848	0.075181	3.02083	-0.603646	4.69368	0.341118			1.18919	0.226443	1.04903	0.012846	4.49728	0.119167
4.84567	0.075723	3.03158	-0.602763	4.71039	0.345242			1.19342	0.226705	1.05277	0.012822	4.51329	0.117268
4.86285	0.080974	3.04234	-0.603662	4.72709	0.347523			1.19766	0.226569	1.05651	0.01343	4.5293	0.117254
4.88004	0.081842	3.05309	-0.60553	4.7438	0.34557			1.20189	0.226425	1.06024	0.014429	4.5453	0.117029
4.89723	0.084011	3.06384	-0.607649	4.76051	0.344729			1.20613	0.227469	1.06398	0.01398	4.56131	0.117526
4.91441	0.085164	3.0746	-0.608628	4.77721	0.345976			1.21036	0.22819	1.06771	0.013311	4.57732	0.119838
4.9316	0.08702	3.08535	-0.60896	4.79392	0.347556			1.2146	0.2276	1.07145	0.013479	4.59333	0.120165
4.94878	0.08634	3.0961	-0.608774	4.81063	0.345941			1.21883	0.228085	1.07519	0.013986	4.60933	0.122537
4.96597	0.08369	3.10686	-0.608638	4.82733	0.34124			1.22307	0.228586	1.07892	0.014832	4.62534	0.121206
4.98316	0.080912	3.11761	-0.608567	4.84404	0.338718			1.2273	0.22739	1.08266	0.015444	4.64135	0.121716
5.00035	0.080999	3.12837	-0.60865	4.86075	0.339794			1.23154	0.226382	1.0864	0.015162	4.65736	0.119153
5.01753	0.08157	3.13912	-0.610063	4.87745	0.341502			1.23577	0.226164	1.09013	0.014692	4.67337	0.117978
5.03472	0.08088	3.14987	-0.611732	4.89416	0.343513			1.24001	0.225253	1.09387	0.014919	4.68937	0.118415
5.0519	0.07882	3.16063	-0.612733	4.91087	0.3427			1.24424	0.225398	1.09761	0.015509	4.70538	0.119031
5.06909	0.075507	3.17138	-0.614484	4.92757	0.344528			1.24848	0.225788	1.10134	0.015821	4.72139	0.119057
5.08628	0.075651	3.18213	-0.616792	4.94428	0.342446			1.25271	0.223857	1.10508	0.015394	4.7374	0.118922
5.10346	0.079438	3.19289	-0.619944	4.96099	0.340693			1.25695	0.223338	1.10882	0.01482	4.7534	0.12101
5.12065	0.080723	3.20364	-0.621233	4.97769	0.338349			1.26118	0.225039	1.11255	0.011976	4.76941	0.121749
5.13784	0.083277	3.21439	-0.622894	4.9944	0.338838			1.26542	0.226247	1.11629	0.012315	4.78542	0.123278
5.15502	0.082784	3.22515	-0.626676	5.01111	0.342416			1.26965	0.225803	1.12003	0.012023	4.80143	0.122741
5.17221	0.082043	3.2359	-0.623917	5.02781	0.344905			1.27389	0.225349	1.12376	0.011227	4.81743	0.122658
5.18939	0.078766	3.24666	-0.621322	5.04452	0.344679			1.27812	0.22601	1.1275	0.009789	4.83344	0.122004
5.20658	0.076249	3.25741	-0.622338	5.06123	0.344774			1.28236	0.226121	1.13123	0.00959	4.84945	0.122387
5.22377	0.074141	3.26816	-0.619223	5.07793	0.344972			1.28659	0.22399	1.13497	0.009729	4.86546	0.119961
5.24095	0.073287	3.27892	-0.617281	5.09464	0.343279			1.29083	0.224241	1.13871	0.009384	4.88146	0.120708
5.25814	0.071101	3.28967	-0.61918	5.11135	0.339339			1.29506	0.224799	1.14244	0.007882	4.89747	0.123196
5.27533	0.070091	3.30042	-0.619564	5.12805	0.336423			1.2993	0.226046	1.14618	0.006923	4.91348	0.126562
5.29251	0.071046	3.31118	-0.619746	5.14476	0.33489			1.30353	0.228044	1.14992	0.00632	4.92949	0.127578
5.3097	0.074685	3.32193	-0.620009	5.16147	0.333749			1.30777	0.226787	1.15365	0.004639	4.94549	0.126489
5.32689	0.076924	3.33268	-0.620137	5.17817	0.335037			1.312	0.223538	1.15739	0.004337	4.9615	0.124246
5.34407	0.077138	3.34344	-0.619734	5.19488	0.337404			1.31624	0.222901	1.16113	0.006044	4.97751	0.12212
5.36126	0.078039	3.35419	-0.618548	5.21159	0.343369			1.32047	0.223325	1.16486	0.007514	4.99352	0.121509
5.37845	0.079419	3.36494	-0.618588	5.22829	0.344163			1.32471	0.222917	1.1686	0.006616	5.00952	0.121276
5.39563	0.080256	3.3757	-0.62003	5.245	0.343942			1.32894	0.223686	1.17234	0.00782	5.02553	0.122235
5.41282	0.077329	3.38645	-0.623251	5.26171	0.342718			1.33318	0.224124	1.17607	0.006737	5.04154	0.120019
5.43	0.074162	3.39721	-0.624328	5.27841	0.340652			1.33741	0.224186	1.17981	0.007545	5.05755	0.117969
5.44719	0.076403	3.40796	-0.625567	5.29512	0.338055			1.34165	0.223644	1.18355	0.006323	5.07355	0.117457
5.46438	0.079249	3.41871	-0.627203	5.31183	0.336818			1.34588	0.223118	1.18728	0.00572	5.08956	0.120147
5.48156	0.080735	3.42947	-0.625816	5.32853	0.337727			1.35012	0.220123	1.19102	0.005466	5.10557	0.12113
5.49875	0.081302	3.44022	-0.624445	5.34524	0.335795			1.35435	0.218794	1.19476	0.006821	5.12158	0.118817
5.51593	0.08106	3.45097	-0.623259	5.36195	0.334748			1.35859	0.218688	1.19849	0.00768	5.13758	0.117703
5.53312	0.077211	3.46173	-0.620704	5.37865	0.332911			1.36282	0.218336	1.20223	0.008037	5.15359	0.116968
5.55031	0.076721	3.47248	-0.618355	5.39536	0.333453			1.36706	0.215948	1.20596	0.008478	5.1696	0.119026
5.56749	0.077144	3.48323	-0.616255	5.41207	0.334536			1.37129	0.21469	1.2097	0.008516	5.18561	0.117707
5.58468	0.07822	3.49399	-0.616724	5.42877	0.337888			1.37553	0.214048	1.21344	0.008177	5.20162	0.119035
5.60187	0.075252	3.50474	-0.619144	5.44548	0.340442			1.37976	0.212768	1.21717	0.007358	5.21762	0.123382
5.61905	0.074653	3.51549	-0.623363	5.46219	0.341159			1.384	0.21346	1.22091	0.007138	5.23363	0.12556
5.63624	0.073361	3.52625	-0.626381	5.47889	0.338984			1.38823	0.214609	1.22465	0.00731	5.24964	0.125023
5.65343	0.072211	3.537	-0.62937	5.4956	0.336814			1.39247	0.214722	1.22838	0.007152	5.26565	0.122931
5.67061	0.070954	3.54775	-0.63213	5.51231	0.335633			1.3967	0.214117	1.23212	0.008082	5.28165	0.121831
5.6878	0.071262	3.55851	-0.631167	5.52901	0.332912			1.40094	0.212699	1.23586	0.008743	5.29766	0.119466
5.70499	0.073628	3.56926	-0.631925	5.54572	0.332576			1.40517	0.212479	1.23959	0.008406	5.31367	0.11833
5.72217	0.074705	3.58002	-0.633905	5.56243	0.333798			1.40941	0.21186	1.24333	0.006321	5.32968	0.11944
5.73936	0.072973	3.59077	-0.634661	5.57913	0.334535			1.41364	0.212214	1.24707	0.007358	5.34568	0.121256
5.75655	0.069856	3.60152	-0.635871	5.59584	0.330821			1.41788	0.212713	1.2508	0.007552	5.36169	0.121378
5.77373	0.071585	3.61228	-0.637187	5.61255	0.33101			1.42211	0.212188	1.25454	0.006453	5.3777	0.121315
5.79092	0.075159	3.62303	-0.636624	5.62925	0.334966			1.42635	0.21218	1.25828	0.005759	5.39371	0.118715
5.8081	0.080471	3.63378	-0.635274	5.64596	0.333216			1.43058	0.212269	1.26201	0.005475	5.40971	0.119178
5.82529	0.078996	3.64454	-0.633687	5.66267	0.327199			1.43482	0.211006	1.26575	0.00518	5.42572	0.118998
5.84248	0.076535	3.65529	-0.633988	5.67937	0.321274			1.43905	0.208063	1.26948	0.004989	5.44173	0.120464
5.85966	0.069968	3.66604	-0.634495	5.69608	0.325017			1.44329	0.208225	1.27322	0.004673	5.45774	0.118856
5.87685	0.070096	3.6768	-0.635215	5.71279	0.332637			1.44752	0.208139	1.27696	0.004324	5.47374	0.116576
5.89403	0.073062	3.68755	-0.636475	5.72949	0.337072			1.45176	0.209224	1.28069	0.003524	5.48975	0.116412
5.91122	0.075091	3.69831	-0.636753	5.7462	0.335087			1.45599	0.207604	1.28443	0.002527	5.50576	0.11898
5.92841	0.075149	3.70906	-0.636421	5.76291	0.331364			1.46023	0.206724	1.28817	0.00411	5.52177	0.120578
5.94559	0.072907	3.71981	-0.635587	5.77961	0.330284			1.46446	0.207289	1.2919	0.005474	5.53777	0.120536
5.96278	0.07183	3.73057	-0.636173	5.79632	0.332749			1.4687	0.208737	1.29564	0.005132	5.55378	0.118659
5.97997	0.071766	3.74132	-0.6368	5.81303	0.334829			1.47293	0.208546	1.29938	0.003743	5.56979	0.115383
5.99715	0.072143	3.75207	-0.634978	5.82973	0.333841			1.47717	0.207381	1.30311	0.003783	5.5858	0.111133
6.01434	0.076461	3.76283	-0.634592	5.84644	0.333635			1.4814	0.206628	1.30685	0.004424	5.6018	0.107993
6.03153	0.082104	3.77358	-0.634068	5.86315	0.332438			1.48564	0.206864	1.31059	0.004449	5.61781	0.108572
6.04871	0.08264	3.78433	-0.631051	5.87985	0.330692			1.48987	0.207319	1.31432	0.00514	5.63382	0.112353
6.0659	0.073808	3.79509	-0.630404	5.89656	0.330542			1.49411	0.20694	1.31806	0.005577	5.64983	0.117168
6.08309	0.070542	3.80584	-0.630542	5.91327	0.332091			1.49834	0.205852	1.3218	0.005522	5.66583	0.118679
6.10027	0.073397	3.81659	-0.630433	5.92997	0.336894			1.50258	0.206349	1.32553	0.006396	5.68184	0.119253
6.11746	0.073856	3.82735	-0.630197	5.94668	0.340953			1.50681	0.207034	1.32927	0.007335	5.69785	0.117692
6.13464	0.071829	3.8381	-0.630197	5.96339	0.338097			1.51105	0.208477	1.333	0.00682	5.71386	0.119499
6.15183	0.07302	3.84886	-0.630925	5.98009	0.337226			1.51528	0.207507	1.33674	0.005305	5.72987	0.120547
6.16902	0.072591	3.85961	-0.63049	5.9968	0.334201			1.51952	0.209178	1.34048	0.00634	5.74587	0.123155
6.1862	0.072334	3.87036	-0.631242	6.01351	0.33784			1.52375	0.210491	1.34421	0.006308	5.76188	0.124313
6.20339	0.072017	3.88112	-0.635575	6.03021	0.34192			1.52799	0.211023	1.34795	0.00513	5.77789	0.122802
6.22058	0.076104	3.89187	-0.636587	6.04692	0.34123			1.53222	0.210534	1.35169	0.004763	5.7939	0.119016
6.23776	0.07563	3.90262	-0.636926	6.06363	0.334521			1.53646	0.20994	1.35542	0.004945	5.8099	0.115841
6.25495	0.076382	3.91338	-0.637484	6.08033	0.327968			1.54069	0.209921	1.35916	0.004222	5.82591	0.116289
6.27214	0.071306	3.92413	-0.634287	6.09704	0.326217			1.54493	0.210904	1.3629	0.004089	5.84192	0.11493
6.28932	0.081322	3.93488	-0.632055	6.11375	0.327853			1.54916	0.210018	1.36663	0.004132	5.85792	0.114957
6.30651	0.08514	3.94564	-0.633071	6.13045	0.328923			1.5534	0.210419	1.37037	0.004378	5.87393	0.11576
6.32369	0.08644	3.95639	-0.633312	6.14716	0.331241			1.55763	0.210855	1.37411	0.003699	5.88994	0.116247
6.34088	0.079871	3.96714	-0.634626	6.16387	0.33332			1.56187	0.21104	1.37784	0.00211	5.90595	0.11664
6.35807	0.077868	3.9779	-0.638007	6.18057	0.333849			1.5661	0.211553	1.38158	0.001387	5.92196	0.112928
6.37525	0.079443	3.98865	-0.637373	6.19728	0.33326			1.57034	0.21105	1.38532	0.001943	5.93796	0.111931
6.39244	0.081152	3.99941	-0.636317	6.21399	0.332056			1.57457	0.211271	1.38905	0.002325	5.95397	0.112682
6.40963	0.07974	4.01016	-0.635441	6.23069	0.333052			1.57881	0.212255	1.39279	0.001898	5.96998	0.114869
6.42681	0.07362	4.02091	-0.635367	6.2474	0.329855			1.58304	0.211554	1.39653	0.003512	5.98599	0.113442
6.444	0.06987	4.03167	-0.635538	6.26411	0.328397			1.58728	0.213479	1.40026	0.004471	6.00199	0.109748
6.46119	0.070562	4.04242	-0.63593	6.28081	0.328375			1.59151	0.212146	1.404	0.001487	6.018	0.11485
6.47837	0.072572	4.05317	-0.63735	6.29752	0.330207			1.59575	0.214988	1.40773	0.001613	6.03401	0.121042
6.49556	0.074227	4.06393	-0.63807	6.31423	0.331538			1.59998	0.214827	1.41147	0.001449	6.05002	0.121317
6.51274	0.072579	4.07468	-0.637801	6.33093	0.33044			1.60422	0.215834	1.41521	0.001133	6.06602	0.117022
6.52993	0.072774	4.08544	-0.639441	6.34764	0.333874			1.60845	0.21436	1.41894	0.001449	6.08203	0.110757
6.54712	0.072937	4.09619	-0.640153	6.36435	0.335381			1.61269	0.212992	1.42268	0.002907	6.09804	0.106688
6.5643	0.069505	4.10694	-0.639706	6.38105	0.336212			1.61692	0.211301	1.42642	0.003398	6.11405	0.105662
6.58149	0.066757	4.1177	-0.641944	6.39776	0.333097			1.62116	0.209132	1.43015	0.00348	6.13005	0.103759
6.59868	0.068639	4.12845	-0.644037	6.41447	0.332481			1.62539	0.207513	1.43389	0.002819	6.14606	0.107383
6.61586	0.072487	4.1392	-0.645901	6.43117	0.334453			1.62963	0.20665	1.43763	0.001492	6.16207	0.11078
6.63305	0.073806	4.14996	-0.645298	6.44788	0.333563			1.63386	0.205414	1.44136	0.000638	6.17808	0.113181
6.65024	0.073234	4.16071	-0.645293	6.46459	0.332754			1.6381	0.206195	1.4451	-0.000494	6.19409	0.114732
6.66742	0.070192	4.17146	-0.645805	6.48129	0.330249			1.64233	0.207323	1.44884	-0.000752	6.21009	0.113085
6.68461	0.067974	4.18222	-0.644952	6.498	0.330215			1.64657	0.207143	1.45257	0.000963	6.2261	0.111989
6.70179	0.068904	4.19297	-0.64492	6.51471	0.329694			1.6508	0.205734	1.45631	0.001318	6.24211	0.109358
6.71898	0.069805	4.20372	-0.645472	6.53141	0.330068			1.65504	0.207087	1.46005	0.001157	6.25812	0.10754
6.73617	0.069659	4.21448	-0.644008	6.54812	0.328419			1.65927	0.207185	1.46378	0.000323	6.27412	0.108889
6.75335	0.068324	4.22523	-0.643122	6.56483	0.324973			1.66351	0.2056	1.46752	0.000835	6.29013	0.107871
6.77054	0.068979	4.23599	-0.642677	6.58153	0.321467			1.66774	0.205292	1.47126	-0.000202	6.30614	0.106455
6.78773	0.067187	4.24674	-0.642132	6.59824	0.323317			1.67198	0.207474	1.47499	-0.001714	6.32214	0.105885
6.80491	0.06521	4.25749	-0.642048	6.61495	0.324133			1.67621	0.207058	1.47873	-0.002753	6.33815	0.107283
6.8221	0.064472	4.26825	-0.642412	6.63165	0.326705			1.68045	0.208171	1.48246	-0.003494	6.35416	0.11118
6.83929	0.066147	4.279	-0.643965	6.64836	0.327386			1.68468	0.208206	1.4862	-0.003992	6.37017	0.112406
6.85647	0.067594	4.28975	-0.644215	6.66507	0.32958			1.68892	0.207111	1.48994	-0.004924	6.38618	0.11247
6.87366	0.06801	4.30051	-0.643853	6.68177	0.330187			1.69315	0.205819	1.49368	-0.005634	6.40218	0.114733
6.89084	0.068677	4.31126	-0.645003	6.69848	0.328993			1.69739	0.206027	1.49741	-0.005162	6.41819	0.115256
6.90803	0.068256	4.32201	-0.645622	6.71519	0.325498			1.70162	0.206304	1.50115	-0.004743	6.4342	0.116951
6.92522	0.069839	4.33277	-0.646011	6.73189	0.326801			1.70586	0.20595	1.50488	-0.005267	6.45021	0.112307
6.9424	0.067861	4.34352	-0.646807	6.7486	0.32504			1.71009	0.204685	1.50862	-0.006795	6.46621	0.10668
6.95959	0.067993	4.35428	-0.647734	6.76531	0.328052			1.71433	0.20556	1.51236	-0.008325	6.48222	0.105017
6.97678	0.069549	4.36503	-0.648713	6.78201	0.328559			1.71856	0.207766	1.51609	-0.009767	6.49823	0.106136
6.99396	0.065608	4.37578	-0.649621	6.79872	0.331196			1.7228	0.206704	1.51983	-0.010562	6.51424	0.10838
7.01115	0.067224	4.38654	-0.649773	6.81543	0.328933			1.72703	0.205659	1.52357	-0.009103	6.53024	0.107869
7.02834	0.067557	4.39729	-0.649667	6.83213	0.326044			1.73127	0.205519	1.5273	-0.008594	6.54625	0.108493
7.04552	0.067137	4.40804	-0.649937	6.84884	0.323976			1.7355	0.204824	1.53104	-0.007236	6.56226	0.110116
7.06271	0.064393	4.4188	-0.649992	6.86555	0.326163			1.73974	0.206146	1.53478	-0.005405	6.57827	0.109213
7.07989	0.058122	4.42955	-0.649717	6.88225	0.329527			1.74397	0.205304	1.53851	-0.002782	6.59427	0.106515
7.09708	0.054374	4.4403	-0.648589	6.89896	0.328631			1.74821	0.204729	1.54225	-0.001743	6.61028	0.104282
7.11427	0.053378	4.45106	-0.649601	6.91567	0.328181			1.75244	0.203618	1.54599	-0.003346	6.62629	0.106474
7.13145	0.054855	4.46181	-0.650666	6.93237	0.328618			1.75668	0.204562	1.54972	-0.004595	6.6423	0.109852
7.14864	0.058688	4.47256	-0.649523	6.94908	0.32755			1.76091	0.204777	1.55346	-0.004237	6.6583	0.111712
7.16583	0.061658	4.48332	-0.647362	6.96579	0.327746			1.76515	0.203399	1.5572	-0.003465	6.67431	0.113007
7.18301	0.06447	4.49407	-0.64619	6.98249	0.328588			1.76938	0.201961	1.56093	-0.001115	6.69032	0.114339
7.2002	0.067404	4.50483	-0.648557	6.9992	0.329249			1.77362	0.200828	1.56467	-0.000485	6.70633	0.115716
7.21739	0.068238	4.51558	-0.649387	7.01591	0.324259			1.77785	0.201154	1.56841	-7.4e-05	6.72234	0.115177
7.23457	0.066465	4.52633	-0.650918	7.03261	0.318572			1.78209	0.201874	1.57214	-0.001783	6.73834	0.115818
7.25176	0.063895	4.53709	-0.65511	7.04932	0.318871			1.78632	0.202627	1.57588	-0.002399	6.75435	0.114917
7.26895	0.065222	4.54784	-0.654293	7.06603	0.321887			1.79056	0.203948	1.57961	-0.00096	6.77036	0.116599
7.28613	0.066705	4.55859	-0.652347	7.08273	0.329544			1.79479	0.202821	1.58335	-0.001705	6.78636	0.114121
7.30332	0.06774	4.56935	-0.650577	7.09944	0.329264			1.79903	0.202885	1.58709	-0.003379	6.80237	0.112152
7.3205	0.068022	4.5801	-0.647459	7.11615	0.329552			1.80326	0.202088	1.59082	-0.004955	6.81838	0.111113
7.33769	0.064631	4.59085	-0.645237	7.13285	0.32706			1.8075	0.203187	1.59456	-0.004396	6.83439	0.110205
7.35488	0.062812	4.60161	-0.645211	7.14956	0.327401			1.81173	0.203276	1.5983	-0.003679	6.85039	0.110512
7.37206	0.06209	4.61236	-0.647584	7.16627	0.325658			1.81597	0.203156	1.60203	-0.004246	6.8664	0.111517
7.38925	0.061762	4.62312	-0.650268	7.18297	0.325017			1.8202	0.205455	1.60577	-0.005136	6.88241	0.111902
7.40644	0.060743	4.63387	-0.652791	7.19968	0.325676			1.82444	0.207677	1.60951	-0.00547	6.89842	0.114196
7.42362	0.05929	4.64462	-0.655134	7.21639	0.324884			1.82867	0.207019	1.61324	-0.005185	6.91442	0.116556
7.44081	0.057527	4.65538	-0.656668	7.23309	0.325355			1.83291	0.206015	1.61698	-0.004131	6.93043	0.113882
7.45799	0.058217	4.66613	-0.656976	7.2498	0.3235			1.83714	0.205606	1.62072	-0.003319	6.94644	0.113817
7.47518	0.059286	4.67688	-0.656592	7.26651	0.323304			1.84138	0.204537	1.62445	-0.004773	6.96245	0.113822
7.49237	0.059504	4.68764	-0.655904	7.28321	0.323742			1.84561	0.204146	1.62819	-0.004624	6.97846	0.114162
7.50955	0.056326	4.69839	-0.654894	7.29992	0.325242			1.84985	0.204874	1.63193	-0.005747	6.99446	0.114352
7.52674	0.055825	4.70914	-0.655583	7.31663	0.328081			1.85408	0.204574	1.63566	-0.007169	7.01047	0.115966
7.54393	0.055671	4.7199	-0.657375	7.33333	0.329499			1.85832	0.20484	1.6394	-0.006973	7.02648	0.118882
7.56111	0.055458	4.73065	-0.660394	7.35004	0.325086			1.86255	0.20489	1.64314	-0.006719	7.04249	0.117969
7.5783	0.058049	4.7414	-0.660808	7.36675	0.31894			1.86679	0.203777	1.64687	-0.007447	7.05849	0.116949
7.59549	0.058827	4.75216	-0.661441	7.38345	0.316114			1.87102	0.20324	1.65061	-0.00624	7.0745	0.114235
7.61267	0.058423	4.76291	-0.662464	7.40016	0.316967			1.87526	0.202117	1.65434	-0.006819	7.09051	0.113378
7.62986	0.057377	4.77367	-0.66217	7.41687	0.319282			1.87949	0.20253	1.65808	-0.008911	7.10652	0.112738
7.64705	0.058756	4.78442	-0.66046	7.43357	0.320617			1.88373	0.20175	1.66182	-0.009597	7.12252	0.112395
7.66423	0.059351	4.79517	-0.657311	7.45028	0.32004			1.88796	0.203733	1.66555	-0.009227	7.13853	0.109662
7.68142	0.058562	4.80593	-0.6549	7.46699	0.322502			1.8922	0.2054	1.66929	-0.009531	7.15454	0.109415
7.6986	0.057659	4.81668	-0.653608	7.48369	0.324544			1.89643	0.205637	1.67303	-0.010098	7.17055	0.108404
7.71579	0.058677	4.82743	-0.653417	7.5004	0.326878			1.90067	0.205731	1.67676	-0.010808	7.18655	0.112416
7.73298	0.060482	4.83819	-0.65449	7.51711	0.321928			1.9049	0.205558	1.6805	-0.010317	7.20256	0.116326
7.75016	0.061904	4.84894	-0.654685	7.53381	0.325699			1.90914	0.20547	1.68424	-0.009637	7.21857	0.116385
7.76735	0.06294	4.85969	-0.65422	7.55052	0.323607			1.91337	0.205433	1.68797	-0.008782	7.23458	0.112137
7.78453	0.06334	4.87045	-0.655381	7.56723	0.329787			1.91761	0.206845	1.69171	-0.009823	7.25059	0.107258
7.80172	0.062984	4.8812	-0.65698	7.58393	0.327634			1.92184	0.209136	1.69545	-0.008584	7.26659	0.105329
7.81891	0.061251	4.89195	-0.65865	7.60064	0.329772			1.92608	0.209861	1.69918	-0.010002	7.2826	0.10795
7.8361	0.061266	4.90271	-0.657103	7.61735	0.329847			1.93031	0.208373	1.70292	-0.009904	7.29861	0.110934
7.85328	0.061696	4.91346	-0.658065	7.63405	0.330372			1.93455	0.207815	1.70666	-0.009895	7.31461	0.112758
7.87047	0.061219	4.92422	-0.660188	7.65076	0.329875			1.93878	0.207562	1.71039	-0.008875	7.33062	0.109937
7.88765	0.064309	4.93497	-0.657081	7.66747	0.328417			1.94302	0.20751	1.71413	-0.009719	7.34663	0.11054
7.90484	0.065698	4.94572	-0.656913	7.68417	0.328602			1.94725	0.207829	1.71786	-0.010643	7.36264	0.113423
7.92203	0.064873	4.95648	-0.658202	7.70088	0.326794			1.95149	0.206056	1.7216	-0.009682	7.37864	0.117612
7.93921	0.063212	4.96723	-0.656745	7.71759	0.322709			1.95572	0.207531	1.72534	-0.008383	7.39465	0.116438
7.9564	0.060989	4.97798	-0.655069	7.73429	0.318133			1.95996	0.206856	1.72907	-0.007222	7.41066	0.112193
7.97359	0.057987	4.98874	-0.65331	7.751	0.317813			1.96419	0.207869	1.73281	-0.008431	7.42667	0.109243
7.99077	0.053777	4.99949	-0.651809	7.76771	0.319865			1.96843	0.206015	1.73655	-0.00998	7.44268	0.10857
8.00796	0.054323	5.01024	-0.651679	7.78441	0.323384			1.97266	0.204303	1.74028	-0.009426	7.45868	0.111937
8.02515	0.053795	5.021	-0.652391	7.80112	0.323953			1.9769	0.204161	1.74402	-0.00868	7.47469	0.110552
8.04233	0.052312	5.03175	-0.653796	7.81783	0.324009			1.98113	0.204106	1.74776	-0.009946	7.4907	0.109159
8.05952	0.054056	5.04251	-0.655828	7.83453	0.321819			1.98537	0.203294	1.75149	-0.00869	7.50671	0.105112
8.0767	0.054755	5.05326	-0.657697	7.85124	0.317345			1.9896	0.202145	1.75523	-0.010417	7.52271	0.103966
8.09389	0.055555	5.06401	-0.65773	7.86795	0.316548			1.99384	0.201558	1.75897	-0.010072	7.53872	0.102074
8.11108	0.05736	5.07477	-0.659003	7.88465	0.314589			1.99807	0.202567	1.7627	-0.010362	7.55473	0.102381
8.12826	0.060657	5.08552	-0.660048	7.90136	0.315291			2.00231	0.203086	1.76644	-0.011377	7.57074	0.104024
8.14545	0.062061	5.09627	-0.658489	7.91807	0.317503			2.00654	0.202015	1.77018	-0.012296	7.58674	0.107443
8.16264	0.061861	5.10703	-0.657926	7.93477	0.31876			2.01078	0.199724	1.77391	-0.012841	7.60275	0.110705
8.17982	0.062435	5.11778	-0.658684	7.95148	0.320395			2.01501	0.19826	1.77765	-0.014437	7.61876	0.111397
8.19701	0.062103	5.12853	-0.662354	7.96819	0.319066			2.01925	0.200156	1.78138	-0.015579	7.63477	0.108583
8.2142	0.06178	5.13929	-0.662786	7.98489	0.317238			2.02348	0.20074	1.78512	-0.013236	7.65077	0.107212
8.23138	0.062053	5.15004	-0.66223	8.0016	0.312485			2.02772	0.199644	1.78886	-0.011558	7.66678	0.105847
8.24857	0.061844	5.16079	-0.661838	8.01831	0.311275			2.03195	0.199223	1.79259	-0.012099	7.68279	0.108347
8.26576	0.059506	5.17155	-0.660515	8.03501	0.315338			2.03619	0.197958	1.79633	-0.013508	7.6988	0.110965
8.28294	0.055903	5.1823	-0.660234	8.05172	0.321044			2.04042	0.197527	1.80007	-0.014973	7.7148	0.113512
8.30013	0.054517	5.19306	-0.663088	8.06843	0.323316			2.04466	0.196905	1.8038	-0.015848	7.73081	0.113993
8.31731	0.05568	5.20381	-0.66404	8.08513	0.322944			2.04889	0.195125	1.80754	-0.014023	7.74682	0.113008
8.3345	0.057747	5.21456	-0.664176	8.10184	0.323173			2.05313	0.194983	1.81128	-0.012621	7.76283	0.113114
8.35169	0.060002	5.22532	-0.663555	8.11855	0.321875			2.05736	0.194901	1.81501	-0.013209	7.77883	0.112695
8.36887	0.060138	5.23607	-0.663009	8.13525	0.31839			2.0616	0.195046	1.81875	-0.012657	7.79484	0.109734
8.38606	0.059457	5.24682	-0.663453	8.15196	0.315107			2.06583	0.196111	1.82249	-0.011384	7.81085	0.107324
8.40325	0.057825	5.25758	-0.66577	8.16867	0.310157			2.07007	0.195718	1.82622	-0.010464	7.82686	0.106029
8.42043	0.054401	5.26833	-0.666735	8.18537	0.306355			2.0743	0.195188	1.82996	-0.009979	7.84286	0.104296
8.43762	0.055793	5.27908	-0.666588	8.20208	0.305429			2.07854	0.19558	1.8337	-0.010218	7.85887	0.105669
8.4548	0.057577	5.28984	-0.66494	8.21879	0.309767			2.08277	0.197261	1.83743	-0.011018	7.87488	0.107166
8.47199	0.057856	5.30059	-0.661775	8.23549	0.311882			2.08701	0.199814	1.84117	-0.011753	7.89089	0.108831
8.48918	0.059125	5.31135	-0.65964	8.2522	0.312334			2.09124	0.200271	1.84491	-0.011946	7.90689	0.108846
8.50636	0.060005	5.3221	-0.659428	8.26891	0.31302			2.09548	0.200362	1.84864	-0.009523	7.9229	0.110051
8.52355	0.061102	5.33285	-0.659523	8.28561	0.314146			2.09971	0.198368	1.85238	-0.009128	7.93891	0.112945
8.54074	0.064197	5.34361	-0.661183	8.30232	0.313027			2.10395	0.199713	1.85611	-0.010481	7.95492	0.115171
8.55792	0.066653	5.35436	-0.665008	8.31903	0.313676			2.10818	0.199343	1.85985	-0.012871	7.97093	0.115842
8.57511	0.067374	5.36511	-0.66483	8.33573	0.315219			2.11242	0.200656	1.86359	-0.012984	7.98693	0.11382
8.5923	0.065735	5.37587	-0.665279	8.35244	0.316341			2.11665	0.198964	1.86732	-0.013399	8.00294	0.112688
8.60948	0.061744	5.38662	-0.666909	8.36915	0.315271			2.12089	0.199468	1.87106	-0.013973	8.01895	0.111952
8.62667	0.059929	5.39737	-0.665777	8.38585	0.31159			2.12512	0.199464	1.8748	-0.015544	8.03496	0.112601
8.64385	0.059907	5.40813	-0.665096	8.40256	0.31001			2.12936	0.198143	1.87853	-0.015649	8.05096	0.113295
8.66104	0.061357	5.41888	-0.665082	8.41927	0.310927			2.13359	0.195791	1.88227	-0.0152	8.06697	0.112824
8.67823	0.063004	5.42964	-0.663468	8.43597	0.313698			2.13783	0.194803	1.88601	-0.015701	8.08298	0.110098
8.69541	0.061644	5.44039	-0.661514	8.45268	0.315295			2.14206	0.194012	1.88974	-0.016819	8.09899	0.106674
8.7126	0.0562	5.45114	-0.659246	8.46939	0.317315			2.1463	0.193791	1.89348	-0.017768	8.11499	0.104899
8.72979	0.054726	5.4619	-0.658592	8.48609	0.317842			2.15053	0.194203	1.89722	-0.018491	8.131	0.105456
8.74697	0.054485	5.47265	-0.657482	8.5028	0.318064			2.15477	0.1928	1.90095	-0.018725	8.14701	0.103814
8.76416	0.055212	5.4834	-0.656081	8.51951	0.312848			2.159	0.190952	1.90469	-0.017741	8.16302	0.106097
8.78134	0.056724	5.49416	-0.659679	8.53621	0.312058			2.16324	0.190225	1.90843	-0.016485	8.17902	0.109505
8.79853	0.05759	5.50491	-0.662513	8.55292	0.313008			2.16747	0.191059	1.91216	-0.015984	8.19503	0.109523
8.81572	0.058072	5.51566	-0.664694	8.56963	0.314661			2.17171	0.191806	1.9159	-0.015314	8.21104	0.108142
8.8329	0.05825	5.52642	-0.66712	8.58633	0.312968			2.17594	0.191488	1.91963	-0.01586	8.22705	0.105844
8.85009	0.0589	5.53717	-0.668261	8.60304	0.314766			2.18018	0.194546	1.92337	-0.015522	8.24305	0.106295
8.86728	0.057389	5.54792	-0.668245	8.61975	0.317168			2.18441	0.195007	1.92711	-0.015286	8.25906	0.1073
8.88446	0.055069	5.55868	-0.666347	8.63645	0.319003			2.18865	0.196773	1.93084	-0.014987	8.27507	0.110511
8.90165	0.053808	5.56943	-0.666279	8.65316	0.31965			2.19288	0.19662	1.93458	-0.016012	8.29108	0.109712
8.91884	0.054462	5.58018	-0.667274	8.66987	0.319458			2.19712	0.198149	1.93832	-0.016812	8.30708	0.10548
8.93602	0.05603	5.59094	-0.666098	8.68657	0.32084			2.20135	0.198813	1.94205	-0.017411	8.32309	0.103555
8.95321	0.057987	5.60169	-0.665492	8.70328	0.319787			2.20559	0.199722	1.94579	-0.017673	8.3391	0.104081
8.97039	0.055458	5.61245	-0.665181	8.71999	0.31775			2.20982	0.198925	1.94953	-0.01793	8.35511	0.106202
8.98758	0.055192	5.6232	-0.664416	8.73669	0.315312			2.21406	0.19813	1.95326	-0.018492	8.37111	0.106552
9.00477	0.055113	5.63395	-0.663812	8.7534	0.316208			2.21829	0.197684	1.957	-0.018898	8.38712	0.106617
9.02196	0.052486	5.64471	-0.663543	8.77011	0.318686			2.22253	0.197898	1.96074	-0.02095	8.40313	0.106825
9.03914	0.051393	5.65546	-0.664657	8.78681	0.316821			2.22676	0.195796	1.96447	-0.020659	8.41914	0.105502
9.05633	0.052448	5.66621	-0.664079	8.80352	0.313986			2.231	0.19468	1.96821	-0.020103	8.43514	0.106956
9.07351	0.055237	5.67697	-0.6627	8.82023	0.312991			2.23523	0.192553	1.97195	-0.020627	8.45115	0.109481
9.0907	0.053712	5.68772	-0.661654	8.83693	0.313718			2.23947	0.192163	1.97568	-0.022268	8.46716	0.111155
9.10789	0.056072	5.69847	-0.661399	8.85364	0.313188			2.2437	0.192357	1.97942	-0.020666	8.48317	0.110253
9.12507	0.058695	5.70923	-0.661325	8.87035	0.315668			2.24794	0.188701	1.98316	-0.020604	8.49917	0.106727
9.14226	0.057586	5.71998	-0.660513	8.88705	0.31552			2.25217	0.188827	1.98689	-0.020238	8.51518	0.102036
9.15944	0.057731	5.73074	-0.6631	8.90376	0.3169			2.25641	0.188184	1.99063	-0.019622	8.53119	0.101535
9.17663	0.057622	5.74149	-0.665637	8.92047	0.315171			2.26064	0.189356	1.99436	-0.017947	8.5472	0.10377
9.19382	0.056795	5.75224	-0.663071	8.93717	0.314532			2.26488	0.190826	1.9981	-0.017325	8.56321	0.106352
9.211	0.053277	5.763	-0.663545	8.95388	0.311308			2.26911	0.19141	2.00184	-0.017166	8.57921	0.106551
9.22819	0.051849	5.77375	-0.665345	8.97059	0.312718			2.27335	0.192699	2.00557	-0.016585	8.59522	0.104528
9.24538	0.05165	5.7845	-0.667866	8.98729	0.315112			2.27758	0.193395	2.00931	-0.015658	8.61123	0.104233
9.26256	0.052229	5.79526	-0.671344	9.004	0.318477			2.28182	0.193042	2.01305	-0.014259	8.62724	0.102922
9.27975	0.05504	5.80601	-0.6742	9.02071	0.324389			2.28605	0.193466	2.01678	-0.014628	8.64324	0.103175
9.29694	0.057891	5.81676	-0.674552	9.03741	0.323305			2.29029	0.194069	2.02052	-0.013558	8.65925	0.104087
9.31412	0.059805	5.82752	-0.67187	9.05412	0.3204			2.29452	0.194411	2.02426	-0.011454	8.67526	0.104813
9.33131	0.05603	5.83827	-0.668954	9.07083	0.316081			2.29876	0.194051	2.02799	-0.010953	8.69127	0.104419
9.34849	0.056224	5.84903	-0.667485	9.08753	0.31682			2.30299	0.193543	2.03173	-0.011247	8.70727	0.105513
9.36568	0.056893	5.85978	-0.666004	9.10424	0.315098			2.30723	0.193524	2.03547	-0.012371	8.72328	0.108486
9.38287	0.0554	5.87053	-0.664294	9.12095	0.315975			2.31146	0.19199	2.0392	-0.011952	8.73929	0.111589
9.40005	0.05945	5.88129	-0.662101	9.13765	0.313108			2.3157	0.190553	2.04294	-0.013257	8.7553	0.11523
9.41724	0.060975	5.89204	-0.662629	9.15436	0.309913			2.31993	0.189812	2.04668	-0.014114	8.7713	0.116693
9.43443	0.059864	5.90279	-0.66395	9.17107	0.309667			2.32417	0.187741	2.05041	-0.013816	8.78731	0.115472
9.45161	0.058325	5.91355	-0.665717	9.18777	0.313116			2.3284	0.186467	2.05415	-0.013654	8.80332	0.111918
9.4688	0.057184	5.9243	-0.668023	9.20448	0.317284			2.33264	0.187732	2.05789	-0.014747	8.81933	0.107881
9.48599	0.055541	5.93505	-0.669657	9.22119	0.319177			2.33687	0.188541	2.06162	-0.015276	8.83533	0.108668
9.50317	0.052666	5.94581	-0.669966	9.23789	0.316804			2.34111	0.190278	2.06536	-0.015832	8.85134	0.10735
9.52036	0.053516	5.95656	-0.670691	9.2546	0.315214			2.34534	0.192865	2.06909	-0.018191	8.86735	0.106548
9.53754	0.055076	5.96731	-0.671901	9.27131	0.317557			2.34958	0.194971	2.07283	-0.01848	8.88336	0.106293
9.55473	0.056727	5.97807	-0.67377	9.28801	0.317665			2.35381	0.195454	2.07657	-0.019274	8.89936	0.108801
9.57192	0.056617	5.98882	-0.670758	9.30472	0.317987			2.35805	0.195791	2.08031	-0.019172	8.91537	0.111573
9.5891	0.056804	5.99958	-0.670266	9.32142	0.314888			2.36228	0.196898	2.08404	-0.018128	8.93138	0.108662
9.60629	0.056488	6.01033	-0.668292	9.33813	0.316306			2.36652	0.196354	2.08778	-0.018083	8.94739	0.104992
9.62348	0.055127	6.02108	-0.666285	9.35484	0.317039			2.37075	0.197314	2.09151	-0.018216	8.9634	0.105427
9.64066	0.057587	6.03184	-0.665867	9.37155	0.317818			2.37499	0.198795	2.09525	-0.017999	8.9794	0.111188
9.65785	0.058832	6.04259	-0.667822	9.38825	0.319481			2.37922	0.199123	2.09899	-0.018637	8.99541	0.114207
9.67504	0.058991	6.05334	-0.670007	9.40496	0.319005			2.38346	0.199573	2.10272	-0.018994	9.01142	0.114203
9.69222	0.058807	6.0641	-0.672973	9.42167	0.31931			2.38769	0.197355	2.10646	-0.018541	9.02742	0.114304
9.70941	0.056667	6.07485	-0.677164	9.43837	0.317939			2.39193	0.195892	2.1102	-0.019184	9.04343	0.114467
9.72659	0.05491	6.0856	-0.676358	9.45508	0.317254			2.39616	0.19198	2.11393	-0.019855	9.05944	0.115209
9.74378	0.054678	6.09636	-0.674388	9.47179	0.316035			2.4004	0.19068	2.11767	-0.019347	9.07545	0.114803
9.76097	0.057183	6.10711	-0.671577	9.48849	0.315176			2.40463	0.192953	2.12141	-0.018557	9.09145	0.112627
9.77815	0.058933	6.11787	-0.669594	9.5052	0.314104			2.40887	0.192576	2.12514	-0.018385	9.10746	0.109328
9.79534	0.059143	6.12862	-0.669425	9.52191	0.314565			2.4131	0.190687	2.12888	-0.018893	9.12347	0.108695
9.81253	0.055302	6.13937	-0.671569	9.53861	0.314761			2.41734	0.190904	2.13262	-0.01884	9.13948	0.108855
9.82971	0.050597	6.15013	-0.670985	9.55532	0.316184			2.42157	0.193026	2.13635	-0.017958	9.15549	0.106057
9.8469	0.048926	6.16088	-0.670873	9.57203	0.3164			2.42581	0.194037	2.14009	-0.015361	9.17149	0.101001
9.86409	0.052107	6.17163	-0.671534	9.58873	0.316045			2.43004	0.194215	2.14383	-0.01551	9.1875	0.096822
9.88127	0.051088	6.18239	-0.671533	9.60544	0.314489			2.43428	0.194462	2.14756	-0.015772	9.20351	0.097854
9.89846	0.051028	6.19314	-0.670971	9.62215	0.315851			2.43851	0.195678	2.1513	-0.014528	9.21952	0.099881
9.91565	0.051236	6.20389	-0.669828	9.63885	0.31567			2.44275	0.195	2.15503	-0.014981	9.23552	0.102727
9.93283	0.05012	6.21465	-0.666374	9.65556	0.318092			2.44698	0.196409	2.15877	-0.015769	9.25153	0.10518
9.95002	0.04996	6.2254	-0.664991	9.67227	0.318117			2.45122	0.197969	2.16251	-0.015828	9.26754	0.107215
9.9672	0.051303	6.23615	-0.665707	9.68897	0.315582			2.45545	0.195633	2.16624	-0.016334	9.28355	0.107795
9.98439	0.054318	6.24691	-0.666794	9.70568	0.31357			2.45969	0.196167	2.16998	-0.016296	9.29955	0.107409
10.0016	0.052137	6.25766	-0.668595	9.72238	0.317037			2.46392	0.197879	2.17372	-0.015539	9.31556	0.108911
10.0188	0.051452	6.26842	-0.670983	9.73909	0.319473			2.46816	0.197528	2.17745	-0.015803	9.33157	0.110534
10.0359	0.051324	6.27917	-0.671478	9.7558	0.322377			2.47239	0.197168	2.18119	-0.017126	9.34758	0.109143
10.0531	0.050106	6.28992	-0.671285	9.77251	0.316231			2.47663	0.195877	2.18493	-0.018316	9.36359	0.108474
10.0703	0.049895	6.30068	-0.670578	9.78921	0.313005			2.48086	0.19512	2.18866	-0.020077	9.37959	0.107654
10.0875	0.049956	6.31143	-0.670636	9.80592	0.311392			2.4851	0.19402	2.1924	-0.021619	9.3956	0.111269
10.1047	0.050009	6.32218	-0.67109	9.82263	0.311422			2.48933	0.193555	2.19614	-0.021898	9.41161	0.11288
10.1219	0.047669	6.33294	-0.67208	9.83933	0.315047			2.49357	0.192636	2.19987	-0.022147	9.42761	0.112696
10.1391	0.047373	6.34369	-0.675627	9.85604	0.314			2.4978	0.191611	2.20361	-0.024056	9.44362	0.111101
10.1563	0.04692	6.35444	-0.677763	9.87275	0.309961			2.50204	0.190385	2.20735	-0.024345	9.45963	0.111029
10.1734	0.042585	6.3652	-0.678852	9.88945	0.306614			2.50627	0.190791	2.21108	-0.023631	9.47564	0.109263
10.1906	0.043113	6.37595	-0.679027	9.90616	0.305551			2.51051	0.19164	2.21482	-0.023802	9.49165	0.104555
10.2078	0.043636	6.3867	-0.678241	9.92287	0.306084			2.51474	0.190033	2.21855	-0.023426	9.50765	0.101363
10.225	0.043179	6.39746	-0.676555	9.93957	0.306081			2.51898	0.188826	2.22229	-0.024034	9.52366	0.099956
10.2422	0.043624	6.40821	-0.672854	9.95628	0.307222			2.52321	0.187337	2.22603	-0.025185	9.53967	0.101495
10.2594	0.042926	6.41897	-0.672697	9.97298	0.310537			2.52745	0.185692	2.22976	-0.025492	9.55568	0.103487
10.2766	0.042138	6.42972	-0.674284	9.98969	0.312135			2.53168	0.188086	2.2335	-0.024958	9.57168	0.104852
10.2937	0.042682	6.44047	-0.674759	10.0064	0.311683			2.53592	0.188515	2.23724	-0.024193	9.58769	0.104634
10.3109	0.043848	6.45123	-0.675623	10.0231	0.312603			2.54015	0.18675	2.24097	-0.02314	9.6037	0.102503
10.3281	0.04446	6.46198	-0.676661	10.0398	0.31063			2.54439	0.187252	2.24471	-0.022164	9.6197	0.100327
10.3453	0.044333	6.47273	-0.677632	10.0565	0.30959			2.54862	0.190102	2.24845	-0.023506	9.63571	0.099801
10.3625	0.043909	6.48349	-0.676712	10.0732	0.309692			2.55286	0.191237	2.25218	-0.022334	9.65172	0.100133
10.3797	0.044687	6.49424	-0.675542	10.0899	0.311758			2.55709	0.190956	2.25592	-0.021263	9.66773	0.102933
10.3969	0.045147	6.50499	-0.676589	10.1066	0.315816			2.56133	0.190711	2.25966	-0.020396	9.68374	0.103449
10.414	0.043395	6.51575	-0.676754	10.1233	0.316931			2.56556	0.190797	2.26339	-0.020835	9.69974	0.101806
10.4312	0.044391	6.5265	-0.676747	10.1401	0.317501			2.5698	0.191639	2.26713	-0.020144	9.71575	0.098948
10.4484	0.044967	6.53726	-0.677293	10.1568	0.316478			2.57403	0.192772	2.27087	-0.01925	9.73176	0.09764
10.4656	0.044984	6.54801	-0.677895	10.1735	0.313151			2.57827	0.193427	2.2746	-0.019233	9.74777	0.102727
10.4828	0.047139	6.55876	-0.678015	10.1902	0.314461			2.5825	0.193457	2.27834	-0.017893	9.76377	0.107608
10.5	0.047	6.56952	-0.676685	10.2069	0.311214			2.58674	0.193626	2.28208	-0.017958	9.77978	0.111332
10.5172	0.04587	6.58027	-0.67492	10.2236	0.306876			2.59097	0.193909	2.28581	-0.018148	9.79579	0.107757
10.5344	0.0447	6.59102	-0.67274	10.2403	0.304837			2.59521	0.193577	2.28955	-0.018226	9.8118	0.102576
10.5515	0.042121	6.60178	-0.669832	10.257	0.304918			2.59944	0.192107	2.29329	-0.019877	9.8278	0.098979
10.5687	0.039728	6.61253	-0.670809	10.2737	0.307143			2.60368	0.189527	2.29702	-0.020687	9.84381	0.097393
10.5859	0.038175	6.62328	-0.672695	10.2904	0.308172			2.60791	0.19018	2.30076	-0.020682	9.85982	0.097973
10.6031	0.040644	6.63404	-0.674344	10.3071	0.308821			2.61215	0.188394	2.3045	-0.02076	9.87583	0.099326
10.6203	0.043416	6.64479	-0.67549	10.3238	0.30809			2.61638	0.188334	2.30823	-0.020427	9.89183	0.102022
10.6375	0.045835	6.65554	-0.675659	10.3405	0.306848			2.62062	0.186456	2.31197	-0.021089	9.90784	0.104452
10.6547	0.04726	6.6663	-0.674065	10.3572	0.30512			2.62485	0.184749	2.3157	-0.021998	9.92385	0.102349
10.6718	0.047723	6.67705	-0.672242	10.3739	0.304248			2.62909	0.183011	2.31944	-0.021883	9.93986	0.100394
10.689	0.047136	6.6878	-0.671333	10.3907	0.304762			2.63332	0.182186	2.32318	-0.023253	9.95586	0.102058
10.7062	0.046019	6.69856	-0.672187	10.4074	0.305289			2.63756	0.182144	2.32691	-0.024669	9.97187	0.102642
10.7234	0.047021	6.70931	-0.674558	10.4241	0.307766			2.64179	0.180408	2.33065	-0.023096	9.98788	0.103101
10.7406	0.04581	6.72007	-0.67681	10.4408	0.308901			2.64603	0.17928	2.33439	-0.021955	10.0039	0.1034
10.7578	0.043628	6.73082	-0.678484	10.4575	0.311114			2.65026	0.180385	2.33812	-0.022507	10.0199	0.101
10.775	0.041091	6.74157	-0.678313	10.4742	0.31075			2.6545	0.182223	2.34186	-0.021775	10.0359	0.098464
10.7921	0.041688	6.75233	-0.677682	10.4909	0.313605			2.65873	0.181901	2.3456	-0.020391	10.0519	0.096528
10.8093	0.040974	6.76308	-0.676714	10.5076	0.311948			2.66297	0.18049	2.34933	-0.020595	10.0679	0.098814
10.8265	0.039588	6.77383	-0.67438	10.5243	0.311636			2.6672	0.182192	2.35307	-0.020796	10.0839	0.10164
10.8437	0.041305	6.78459	-0.672333	10.541	0.312971			2.67144	0.183521	2.35681	-0.020304	10.0999	0.102184
10.8609	0.041518	6.79534	-0.67083	10.5577	0.312797			2.67567	0.183137	2.36054	-0.020423	10.1159	0.102314
10.8781	0.041091	6.8061	-0.670696	10.5744	0.313444			2.67991	0.184823	2.36428	-0.020899	10.1319	0.105502
10.8953	0.040386	6.81685	-0.671274	10.5911	0.308962			2.68414	0.184348	2.36802	-0.020971	10.148	0.108909
10.9125	0.039257	6.8276	-0.67261	10.6078	0.306519			2.68838	0.184665	2.37175	-0.021543	10.164	0.106268
10.9296	0.039433	6.83836	-0.675347	10.6245	0.30456			2.69261	0.186997	2.37549	-0.020081	10.18	0.102477
10.9468	0.04062	6.84911	-0.677962	10.6413	0.304806			2.69685	0.187045	2.37922	-0.021283	10.196	0.100607
10.964	0.041763	6.85986	-0.680387	10.658	0.307489			2.70108	0.187082	2.38296	-0.02166	10.212	0.101108
10.9812	0.042157	6.87062	-0.681368	10.6747	0.311749			2.70532	0.187609	2.3867	-0.021805	10.228	0.101817
10.9984	0.042982	6.88137	-0.682383	10.6914	0.312759			2.70955	0.188419	2.39043	-0.0224	10.244	0.09934
11.0156	0.044877	6.89212	-0.683412	10.7081	0.310317			2.71379	0.188489	2.39417	-0.022451	10.26	0.096292
11.0328	0.045251	6.90288	-0.680725	10.7248	0.308196			2.71802	0.187529	2.39791	-0.021989	10.276	0.09384
11.0499	0.046215	6.91363	-0.678866	10.7415	0.307659			2.72226	0.187938	2.40164	-0.020792	10.292	0.090753
11.0671	0.047358	6.92438	-0.677773	10.7582	0.308008			2.72649	0.189208	2.40538	-0.01982	10.308	0.092056
11.0843	0.047399	6.93514	-0.676951	10.7749	0.307842			2.73073	0.188755	2.40912	-0.02026	10.324	0.096036
11.1015	0.046071	6.94589	-0.677921	10.7916	0.305149			2.73496	0.187965	2.41285	-0.020286	10.34	0.100103
11.1187	0.045247	6.95664	-0.680001	10.8083	0.301819			2.7392	0.186258	2.41659	-0.020007	10.3561	0.102338
11.1359	0.045738	6.9674	-0.676715	10.825	0.297258			2.74343	0.185529	2.42033	-0.020188	10.3721	0.103391
11.1531	0.042871	6.97815	-0.675749	10.8417	0.299219			2.74767	0.186017	2.42406	-0.020155	10.3881	0.105826
11.1702	0.042431	6.98891	-0.676436	10.8584	0.301675			2.7519	0.186934	2.4278	-0.021904	10.4041	0.103753
11.1874	0.043789	6.99966	-0.676391	10.8751	0.305147			2.75614	0.186045	2.43153	-0.021479	10.4201	0.102234
11.2046	0.045903	7.01041	-0.677636	10.8919	0.303532			2.76037	0.186564	2.43527	-0.022477	10.4361	0.099097
11.2218	0.048748	7.02117	-0.679647	10.9086	0.307717			2.76461	0.187705	2.43901	-0.023984	10.4521	0.096569
11.239	0.049738	7.03192	-0.680725	10.9253	0.309165			2.76884	0.188559	2.44274	-0.026517	10.4681	0.095834
11.2562	0.047905	7.04267	-0.678228	10.942	0.31001			2.77308	0.188193	2.44648	-0.026942	10.4841	0.094071
11.2734	0.046949	7.05343	-0.674428	10.9587	0.308544			2.77731	0.186606	2.45022	-0.027146	10.5001	0.094646
11.2906	0.044713	7.06418	-0.676194	10.9754	0.309029			2.78155	0.186954	2.45395	-0.027395	10.5161	0.096054
11.3077	0.042532	7.07493	-0.67601	10.9921	0.308353			2.78578	0.18706	2.45769	-0.027214	10.5321	0.098673
11.3249	0.043194	7.08569	-0.675643	11.0088	0.308914			2.79002	0.186019	2.46143	-0.027773	10.5481	0.099307
11.3421	0.04052	7.09644	-0.679969	11.0255	0.308824			2.79425	0.185855	2.46516	-0.029161	10.5642	0.099088
11.3593	0.038405	7.10719	-0.681522	11.0422	0.307982			2.79849	0.184446	2.4689	-0.030076	10.5802	0.098157
11.3765	0.03795	7.11795	-0.681642	11.0589	0.30556			2.80272	0.18481	2.47264	-0.03097	10.5962	0.096916
11.3937	0.038264	7.1287	-0.681354	11.0756	0.304791			2.80696	0.184162	2.47637	-0.03041	10.6122	0.097687
11.4109	0.039073	7.13946	-0.679883	11.0923	0.304818			2.81119	0.185429	2.48011	-0.0292	10.6282	0.100296
11.428	0.039928	7.15021	-0.677715	11.109	0.304158			2.81543	0.184127	2.48385	-0.028039	10.6442	0.102414
11.4452	0.040072	7.16096	-0.674876	11.1257	0.303381			2.81966	0.183078	2.48758	-0.027667	10.6602	0.103937
11.4624	0.039316	7.17172	-0.674521	11.1425	0.304444			2.8239	0.184117	2.49132	-0.026074	10.6762	0.104623
11.4796	0.039997	7.18247	-0.675558	11.1592	0.304352			2.82813	0.185667	2.49506	-0.025805	10.6922	0.103933
11.4968	0.042639	7.19322	-0.677971	11.1759	0.304652			2.83237	0.185824	2.49879	-0.025957	10.7082	0.104411
11.514	0.045754	7.20398	-0.679629	11.1926	0.306657			2.8366	0.187138	2.50253	-0.028361	10.7242	0.103043
11.5312	0.047217	7.21473	-0.680419	11.2093	0.309802			2.84084	0.188471	2.50626	-0.029823	10.7402	0.102091
11.5483	0.047231	7.22548	-0.679474	11.226	0.310929			2.84507	0.189515	2.51	-0.029837	10.7562	0.100264
11.5655	0.045588	7.23624	-0.67715	11.2427	0.309084			2.84931	0.189563	2.51374	-0.029017	10.7723	0.099025
11.5827	0.046935	7.24699	-0.674742	11.2594	0.304952			2.85354	0.188695	2.51748	-0.027318	10.7883	0.096846
11.5999	0.048479	7.25775	-0.673183	11.2761	0.301958			2.85778	0.188914	2.52121	-0.026027	10.8043	0.094723
11.6171	0.049637	7.2685	-0.67052	11.2928	0.301279			2.86201	0.189185	2.52495	-0.026479	10.8203	0.092733
11.6343	0.049725	7.27925	-0.668727	11.3095	0.304322			2.86625	0.190572	2.52868	-0.02712	10.8363	0.090847
11.6515	0.049401	7.29001	-0.669581	11.3262	0.306306			2.87048	0.189398	2.53242	-0.027901	10.8523	0.091644
11.6687	0.048147	7.30076	-0.671094	11.3429	0.308222			2.87472	0.188891	2.53616	-0.029885	10.8683	0.095429
11.6858	0.045031	7.31151	-0.673961	11.3596	0.305337			2.87895	0.187838	2.53989	-0.028564	10.8843	0.100144
11.703	0.04311	7.32227	-0.67928	11.3763	0.302968			2.88319	0.188094	2.54363	-0.028154	10.9003	0.103616
11.7202	0.041512	7.33302	-0.682217	11.3931	0.304859			2.88742	0.187592	2.54737	-0.02823	10.9163	0.104521
11.7374	0.040291	7.34377	-0.683503	11.4098	0.30618			2.89166	0.187076	2.5511	-0.02897	10.9323	0.104201
11.7546	0.041113	7.35453	-0.682598	11.4265	0.306704			2.89589	0.185694	2.55484	-0.027378	10.9483	0.102945
11.7718	0.042455	7.36528	-0.682277	11.4432	0.306719			2.90013	0.186153	2.55858	-0.026221	10.9643	0.104148
11.789	0.044548	7.37603	-0.68229	11.4599	0.307213			2.90436	0.186415	2.56231	-0.026221	10.9803	0.103307
11.8061	0.047872	7.38679	-0.682699	11.4766	0.308403			2.9086	0.184368	2.56605	-0.026233	10.9964	0.100468
11.8233	0.047906	7.39754	-0.683988	11.4933	0.309347			2.91283	0.183058	2.56979	-0.026039	11.0124	0.098085
11.8405	0.047793	7.4083	-0.684216	11.51	0.308647			2.91707	0.183358	2.57352	-0.026155	11.0284	0.096057
11.8577	0.047254	7.41905	-0.682706	11.5267	0.308214			2.9213	0.184134	2.57726	-0.026469	11.0444	0.095796
11.8749	0.041755	7.4298	-0.680002	11.5434	0.307183			2.92554	0.183355	2.581	-0.026289	11.0604	0.096323
11.8921	0.041341	7.44056	-0.677388	11.5601	0.308218			2.92977	0.183645	2.58473	-0.02563	11.0764	0.097566
11.9093	0.042636	7.45131	-0.67504	11.5768	0.308012			2.93401	0.183909	2.58847	-0.025713	11.0924	0.098547
11.9265	0.043287	7.46206	-0.677403	11.5935	0.306983			2.93824	0.182865	2.5922	-0.026572	11.1084	0.098805
11.9436	0.045807	7.47282	-0.678988	11.6102	0.304991			2.94248	0.182601	2.59594	-0.026225	11.1244	0.100757
11.9608	0.046697	7.48357	-0.679262	11.6269	0.302327			2.94671	0.182082	2.59968	-0.024178	11.1404	0.102131
11.978	0.046248	7.49432	-0.681406	11.6437	0.301626			2.95095	0.181984	2.60341	-0.026521	11.1564	0.103138
11.9952	0.047585	7.50508	-0.68145	11.6604	0.304718			2.95518	0.181191	2.60715	-0.027222	11.1724	0.102983
12.0124	0.049018	7.51583	-0.679088	11.6771	0.304763			2.95942	0.181673	2.61089	-0.027623	11.1884	0.102734
12.0296	0.049412	7.52659	-0.679292	11.6938	0.304814			2.96365	0.181723	2.61462	-0.02722	11.2045	0.106928
12.0468	0.047693	7.53734	-0.679107	11.7105	0.301137			2.96789	0.180279	2.61836	-0.026768	11.2205	0.109465
12.0639	0.045822	7.54809	-0.678506	11.7272	0.302408			2.97212	0.179606	2.6221	-0.026232	11.2365	0.108521
12.0811	0.044486	7.55885	-0.677384	11.7439	0.302601			2.97636	0.178175	2.62583	-0.026052	11.2525	0.105935
12.0983	0.04386	7.5696	-0.677823	11.7606	0.304576			2.98059	0.178396	2.62957	-0.027009	11.2685	0.10404
12.1155	0.044677	7.58035	-0.679581	11.7773	0.304295			2.98483	0.178083	2.63331	-0.028449	11.2845	0.101831
12.1327	0.045467	7.59111	-0.678929	11.794	0.301329			2.98906	0.178668	2.63704	-0.028789	11.3005	0.09943
12.1499	0.044915	7.60186	-0.679754	11.8107	0.300089			2.9933	0.178258	2.64078	-0.028236	11.3165	0.100564
12.1671	0.041969	7.61261	-0.681887	11.8274	0.300291			2.99753	0.177998	2.64452	-0.028762	11.3325	0.102274
12.1842	0.042563	7.62337	-0.685346	11.8441	0.301252			3.00177	0.177908	2.64825	-0.029986	11.3485	0.104111
12.2014	0.042051	7.63412	-0.687096	11.8608	0.301664			3.006	0.177248	2.65199	-0.029808	11.3645	0.103482
12.2186	0.040666	7.64487	-0.687546	11.8775	0.300788			3.01024	0.176375	2.65572	-0.029566	11.3805	0.099699
12.2358	0.039757	7.65563	-0.687597	11.8943	0.298262			3.01447	0.176914	2.65946	-0.027941	11.3965	0.095604
12.253	0.038749	7.66638	-0.685254	11.911	0.300467			3.01871	0.176693	2.6632	-0.030036	11.4126	0.094765
12.2702	0.038218	7.67714	-0.681238	11.9277	0.300822			3.02294	0.177424	2.66694	-0.031944	11.4286	0.097076
12.2874	0.038532	7.68789	-0.676778	11.9444	0.300946			3.02718	0.18098	2.67067	-0.032435	11.4446	0.099821
12.3046	0.040124	7.69864	-0.676247	11.9611	0.299132			3.03141	0.180111	2.67441	-0.032076	11.4606	0.101283
12.3217	0.040751	7.7094	-0.678314	11.9778	0.302046			3.03565	0.181583	2.67814	-0.030707	11.4766	0.100734
12.3389	0.040869	7.72015	-0.681933	11.9945	0.3037			3.03988	0.183312	2.68188	-0.028725	11.4926	0.099623
12.3561	0.041868	7.7309	-0.684153	12.0112	0.302669			3.04412	0.184899	2.68562	-0.027267	11.5086	0.100654
12.3733	0.043247	7.74166	-0.685411	12.0279	0.299397			3.04835	0.185234	2.68935	-0.026463	11.5246	0.099614
12.3905	0.043682	7.75241	-0.685622	12.0446	0.299757			3.05259	0.186869	2.69309	-0.026017	11.5406	0.098525
12.4077	0.042499	7.76316	-0.683812	12.0613	0.302543			3.05682	0.187236	2.69683	-0.02664	11.5566	0.098935
12.4249	0.041381	7.77392	-0.68178	12.078	0.3019			3.06106	0.188334	2.70056	-0.026756	11.5726	0.102403
12.442	0.039897	7.78467	-0.683301	12.0947	0.300928			3.06529	0.188555	2.7043	-0.024992	11.5886	0.107918
12.4592	0.038628	7.79542	-0.683204	12.1114	0.304339			3.06953	0.188872	2.70804	-0.023337	11.6046	0.110394
12.4764	0.039159	7.80618	-0.682663	12.1281	0.304616			3.07376	0.188178	2.71177	-0.023955	11.6207	0.111016
12.4936	0.040471	7.81693	-0.683157	12.1449	0.302807			3.078	0.186307	2.71551	-0.022583	11.6367	0.109719
12.5108	0.041695	7.82769	-0.684504	12.1616	0.299555			3.08223	0.186469	2.71925	-0.023041	11.6527	0.107075
12.528	0.042528	7.83844	-0.686195	12.1783	0.299253			3.08647	0.185575	2.72298	-0.022888	11.6687	0.10415
12.5452	0.04352	7.84919	-0.687909	12.195	0.299553			3.0907	0.183329	2.72672	-0.023382	11.6847	0.101159
12.5623	0.043514	7.85995	-0.687879	12.2117	0.297649			3.09494	0.182402	2.73046	-0.023278	11.7007	0.099332
12.5795	0.042675	7.8707	-0.687046	12.2284	0.295703			3.09917	0.18199	2.73419	-0.023999	11.7167	0.096837
12.5967	0.041085	7.88145	-0.68559	12.2451	0.294122			3.10341	0.18262	2.73793	-0.02498	11.7327	0.098529
12.6139	0.041356	7.89221	-0.682465	12.2618	0.293199			3.10764	0.182155	2.74166	-0.026122	11.7487	0.101345
12.6311	0.040813	7.90296	-0.679842	12.2785	0.292337			3.11188	0.181323	2.7454	-0.027207	11.7647	0.102056
12.6483	0.038762	7.91371	-0.679766	12.2952	0.292263			3.11611	0.180213	2.74914	-0.027779	11.7807	0.101824
12.6655	0.039179	7.92447	-0.678269	12.3119	0.290803			3.12035	0.179334	2.75287	-0.029457	11.7967	0.102344
12.6827	0.039173	7.93522	-0.677328	12.3286	0.291735			3.12458	0.180243	2.75661	-0.030765	11.8127	0.103632
12.6998	0.039299	7.94598	-0.678522	12.3453	0.294144			3.12882	0.181377	2.76035	-0.032864	11.8288	0.103647
12.717	0.040599	7.95673	-0.679215	12.362	0.297578			3.13305	0.180628	2.76408	-0.033034	11.8448	0.100769
12.7342	0.039468	7.96748	-0.680656	12.3787	0.301682			3.13729	0.180384	2.76782	-0.033214	11.8608	0.099318
12.7514	0.037481	7.97824	-0.683871	12.3955	0.30384			3.14152	0.181234	2.77156	-0.035775	11.8768	0.102811
12.7686	0.035072	7.98899	-0.686784	12.4122	0.301514			3.14576	0.18012	2.77529	-0.036474	11.8928	0.107556
12.7858	0.034238	7.99974	-0.68765	12.4289	0.299893			3.14999	0.179292	2.77903	-0.037127	11.9088	0.109065
12.803	0.035145	8.0105	-0.684883	12.4456	0.299243			3.15423	0.179531	2.78277	-0.038281	11.9248	0.104893
12.8201	0.036215	8.02125	-0.684874	12.4623	0.29837			3.15846	0.180448	2.7865	-0.039184	11.9408	0.102253
12.8373	0.035162	8.032	-0.684595	12.479	0.297552			3.1627	0.182369	2.79024	-0.038019	11.9568	0.10194
12.8545	0.034625	8.04276	-0.683177	12.4957	0.299448			3.16693	0.184676	2.79398	-0.037268	11.9728	0.101313
12.8717	0.034495	8.05351	-0.685236	12.5124	0.299847			3.17117	0.18646	2.79771	-0.038176	11.9888	0.101592
12.8889	0.034683	8.06427	-0.685583	12.5291	0.302416			3.1754	0.185185	2.80145	-0.039002	12.0048	0.101528
12.9061	0.034117	8.07502	-0.682759	12.5458	0.30376			3.17964	0.183903	2.80518	-0.038769	12.0208	0.103803
12.9233	0.034103	8.08577	-0.68032	12.5625	0.306643			3.18387	0.183757	2.80892	-0.038116	12.0368	0.103462
12.9404	0.034449	8.09653	-0.678088	12.5792	0.307681			3.18811	0.18271	2.81266	-0.038168	12.0529	0.099908
12.9576	0.035035	8.10728	-0.676085	12.5959	0.303858			3.19234	0.183364	2.81639	-0.037754	12.0689	0.095794
12.9748	0.036026	8.11803	-0.678187	12.6126	0.299514			3.19658	0.185532	2.82013	-0.035731	12.0849	0.09329
12.992	0.036391	8.12879	-0.679381	12.6293	0.298069			3.20081	0.186736	2.82387	-0.037132	12.1009	0.093285
13.0092	0.036016	8.13954	-0.67913	12.6461	0.296846			3.20505	0.1871	2.8276	-0.036486	12.1169	0.093172
13.0264	0.03545	8.15029	-0.683002	12.6628	0.293608			3.20928	0.187199	2.83134	-0.036224	12.1329	0.092233
13.0436	0.03393	8.16105	-0.685155	12.6795	0.289364			3.21352	0.187485	2.83508	-0.034864	12.1489	0.094643
13.0608	0.03217	8.1718	-0.685233	12.6962	0.290127			3.21775	0.187542	2.83881	-0.03459	12.1649	0.099477
13.0779	0.030834	8.18256	-0.686145	12.7129	0.295281			3.22199	0.186952	2.84255	-0.034401	12.1809	0.100316
13.0951	0.029961	8.19331	-0.685846	12.7296	0.2989			3.22622	0.18791	2.84629	-0.033638	12.1969	0.09858
13.1123	0.028869	8.20406	-0.684327	12.7463	0.300878			3.23046	0.187915	2.85002	-0.031871	12.2129	0.09686
13.1295	0.027703	8.21482	-0.683415	12.763	0.300856			3.23469	0.18864	2.85376	-0.031447	12.2289	0.096376
13.1467	0.028134	8.22557	-0.683555	12.7797	0.300098			3.23893	0.189528	2.8575	-0.032552	12.2449	0.096544
13.1639	0.029917	8.23632	-0.684577	12.7964	0.295473			3.24316	0.189568	2.86123	-0.033441	12.261	0.096573
13.1811	0.032448	8.24708	-0.683787	12.8131	0.292121			3.2474	0.188565	2.86497	-0.034889	12.277	0.098781
13.1982	0.035417	8.25783	-0.684194	12.8298	0.294789			3.25163	0.186742	2.86871	-0.036096	12.293	0.100557
13.2154	0.037431	8.26858	-0.68565	12.8465	0.297352			3.25587	0.185701	2.87244	-0.037019	12.309	0.098882
13.2326	0.036935	8.27934	-0.688077	12.8632	0.298073			3.2601	0.185457	2.87618	-0.03584	12.325	0.099192
13.2498	0.034448	8.29009	-0.687111	12.8799	0.29738			3.26434	0.183462	2.87992	-0.034699	12.341	0.10136
13.267	0.033688	8.30084	-0.684004	12.8967	0.297522			3.26857	0.184781	2.88365	-0.03627	12.357	0.102166
13.2842	0.03306	8.3116	-0.684798	12.9134	0.299582			3.27281	0.185839	2.88739	-0.037161	12.373	0.101954
13.3014	0.03321	8.32235	-0.684152	12.9301	0.300297			3.27704	0.186472	2.89112	-0.036657	12.389	0.099919
13.3185	0.034825	8.3331	-0.683182	12.9468	0.299953			3.28128	0.186937	2.89486	-0.035343	12.405	0.099384
13.3357	0.035487	8.34386	-0.687343	12.9635	0.298879			3.28551	0.186441	2.8986	-0.035754	12.421	0.099591
13.3529	0.033831	8.35461	-0.689787	12.9802	0.296662			3.28975	0.185311	2.90233	-0.037763	12.437	0.098866
13.3701	0.030747	8.36537	-0.690703	12.9969	0.294116			3.29398	0.183816	2.90607	-0.03852	12.453	0.097906
13.3873	0.030542	8.37612	-0.688534	13.0136	0.292869			3.29822	0.183094	2.90981	-0.03778	12.4691	0.099682
13.4045	0.030929	8.38687	-0.685049	13.0303	0.293377			3.30245	0.183568	2.91354	-0.036411	12.4851	0.101414
13.4217	0.032245	8.39763	-0.681156	13.047	0.294803			3.30669	0.183303	2.91728	-0.035509	12.5011	0.100517
13.4388	0.034898	8.40838	-0.678923	13.0637	0.296778			3.31092	0.183515	2.92102	-0.035665	12.5171	0.098369
13.456	0.033114	8.41913	-0.679875	13.0804	0.297385			3.31516	0.181835	2.92475	-0.034815	12.5331	0.096313
13.4732	0.032637	8.42989	-0.68273	13.0971	0.297529			3.31939	0.179409	2.92849	-0.03487	12.5491	0.096848
13.4904	0.032884	8.44064	-0.687062	13.1138	0.296922			3.32363	0.178677	2.93223	-0.034103	12.5651	0.09771
13.5076	0.03075	8.45139	-0.688803	13.1305	0.297348			3.32786	0.178327	2.93596	-0.034107	12.5811	0.097542
13.5248	0.029502	8.46215	-0.689386	13.1473	0.299942			3.3321	0.177708	2.9397	-0.034239	12.5971	0.098171
13.542	0.027783	8.4729	-0.689822	13.164	0.296605			3.33633	0.178759	2.94344	-0.035929	12.6131	0.09872
13.5592	0.024808	8.48366	-0.68763	13.1807	0.294319			3.34057	0.180555	2.94717	-0.03695	12.6291	0.097432
13.5763	0.027313	8.49441	-0.685252	13.1974	0.296109			3.3448	0.182285	2.95091	-0.035995	12.6451	0.09517
13.5935	0.028951	8.50516	-0.685616	13.2141	0.295717			3.34904	0.182616	2.95465	-0.034821	12.6611	0.093643
13.6107	0.029879	8.51592	-0.683755	13.2308	0.295378			3.35327	0.181817	2.95838	-0.033984	12.6772	0.09422
13.6279	0.030931	8.52667	-0.681543	13.2475	0.291271			3.35751	0.180812	2.96212	-0.033603	12.6932	0.095369
13.6451	0.030761	8.53742	-0.680573	13.2642	0.292194			3.36174	0.181329	2.96585	-0.033572	12.7092	0.095603
13.6623	0.030402	8.54818	-0.677399	13.2809	0.292243			3.36598	0.182507	2.96959	-0.033827	12.7252	0.095858
13.6795	0.030271	8.55893	-0.675431	13.2976	0.295638			3.37021	0.182912	2.97333	-0.034413	12.7412	0.097507
13.6966	0.031908	8.56968	-0.678327	13.3143	0.298757			3.37445	0.18316	2.97706	-0.034636	12.7572	0.098499
13.7138	0.032879	8.58044	-0.676309	13.331	0.300185			3.37868	0.182729	2.9808	-0.034053	12.7732	0.096611
13.731	0.033367	8.59119	-0.675055	13.3477	0.297474			3.38292	0.182429	2.98454	-0.034598	12.7892	0.093463
13.7482	0.033737	8.60195	-0.678476	13.3644	0.296473			3.38715	0.180213	2.98827	-0.034344	12.8052	0.093102
13.7654	0.032098	8.6127	-0.678693	13.3811	0.295832			3.39139	0.18076	2.99201	-0.032859	12.8212	0.096349
13.7826	0.031216	8.62345	-0.678979	13.3979	0.29217			3.39562	0.178607	2.99575	-0.031057	12.8372	0.097826
13.7998	0.032144	8.63421	-0.680853	13.4146	0.289074			3.39986	0.178949	2.99948	-0.030331	12.8532	0.096979
13.817	0.033895	8.64496	-0.680238	13.4313	0.286834			3.40409	0.181651	3.00322	-0.030494	12.8692	0.093839
13.8341	0.034986	8.65571	-0.680194	13.448	0.28826			3.40833	0.18122	3.00696	-0.030008	12.8853	0.093317
13.8513	0.03478	8.66647	-0.682036	13.4647	0.290621			3.41256	0.181447	3.01069	-0.029859	12.9013	0.096102
13.8685	0.031423	8.67722	-0.685733	13.4814	0.291629			3.4168	0.179898	3.01443	-0.029289	12.9173	0.095763
13.8857	0.029352	8.68797	-0.68899	13.4981	0.291908			3.42103	0.179846	3.01817	-0.030121	12.9333	0.095834
13.9029	0.028462	8.69873	-0.691039	13.5148	0.294449			3.42527	0.182233	3.0219	-0.032129	12.9493	0.09523
13.9201	0.028861	8.70948	-0.689905	13.5315	0.294067			3.4295	0.183821	3.02564	-0.033766	12.9653	0.092015
13.9373	0.032019	8.72024	-0.688862	13.5482	0.293173			3.43374	0.183258	3.02937	-0.033327	12.9813	0.087975
13.9544	0.034655	8.73099	-0.688542	13.5649	0.288126			3.43797	0.183409	3.03311	-0.0315	12.9973	0.086344
13.9716	0.03663	8.74174	-0.689487	13.5816	0.290569			3.44221	0.183138	3.03685	-0.031812	13.0133	0.089382
13.9888	0.037461	8.7525	-0.689401	13.5983	0.289618			3.44644	0.18341	3.04058	-0.032452	13.0293	0.092829
14.006	0.03591	8.76325	-0.68777	13.615	0.290623			3.45068	0.18322	3.04432	-0.032894	13.0453	0.092165
14.0232	0.035131	8.774	-0.687771	13.6317	0.288151			3.45491	0.184107	3.04806	-0.03351	13.0613	0.087925
14.0404	0.035916	8.78476	-0.687991	13.6485	0.286577			3.45915	0.185108	3.05179	-0.031594	13.0773	0.082871
14.0576	0.037537	8.79551	-0.688357	13.6652	0.288079			3.46338	0.183322	3.05553	-0.033184	13.0933	0.082142
14.0747	0.0388	8.80626	-0.689562	13.6819	0.289704			3.46762	0.184425	3.05927	-0.034292	13.1094	0.085663
14.0919	0.039368	8.81702	-0.690926	13.6986	0.290521			3.47185	0.18427	3.063	-0.035534	13.1254	0.089309
14.1091	0.038465	8.82777	-0.692429	13.7153	0.292124			3.47609	0.183168	3.06674	-0.037255	13.1414	0.09027
14.1263	0.036345	8.83852	-0.68888	13.732	0.293736			3.48032	0.182368	3.07048	-0.035661	13.1574	0.091163
14.1435	0.035352	8.84928	-0.688083	13.7487	0.294991			3.48456	0.184403	3.07421	-0.034475	13.1734	0.091962
14.1607	0.035714	8.86003	-0.69012	13.7654	0.293074			3.48879	0.184189	3.07795	-0.035109	13.1894	0.090382
14.1779	0.033388	8.87078	-0.689654	13.7821	0.291302			3.49303	0.184437	3.08169	-0.035669	13.2054	0.088879
14.1951	0.032769	8.88154	-0.690054	13.7988	0.288641			3.49726	0.183757	3.08542	-0.036048	13.2214	0.089001
14.2122	0.033194	8.89229	-0.691175	13.8155	0.289446			3.5015	0.183275	3.08916	-0.037078	13.2374	0.091795
14.2294	0.034185	8.90305	-0.690051	13.8322	0.288676			3.50573	0.181732	3.09289	-0.038191	13.2534	0.090354
14.2466	0.036409	8.9138	-0.689999	13.8489	0.292721			3.50997	0.181124	3.09663	-0.039439	13.2694	0.088189
14.2638	0.037865	8.92455	-0.690838	13.8656	0.296404			3.5142	0.18125	3.10037	-0.041368	13.2854	0.090688
14.281	0.03838	8.93531	-0.691821	13.8823	0.297749			3.51844	0.180273	3.10411	-0.043048	13.3014	0.093103
14.2982	0.039635	8.94606	-0.692628	13.8991	0.30028			3.52267	0.179131	3.10784	-0.041287	13.3175	0.094455
14.3154	0.039151	8.95681	-0.693075	13.9158	0.298592			3.52691	0.177736	3.11158	-0.040583	13.3335	0.093554
14.3325	0.038225	8.96757	-0.691066	13.9325	0.299917			3.53114	0.177029	3.11531	-0.041202	13.3495	0.093312
14.3497	0.038129	8.97832	-0.688744	13.9492	0.297107			3.53538	0.176841	3.11905	-0.040201	13.3655	0.09436
14.3669	0.038168	8.98907	-0.686547	13.9659	0.298288			3.53961	0.177503	3.12279	-0.040159	13.3815	0.092197
14.3841	0.038421	8.99983	-0.687137	13.9826	0.296278			3.54385	0.177862	3.12652	-0.041064	13.3975	0.090724
14.4013	0.038623	9.01058	-0.686946	13.9993	0.295031			3.54808	0.178728	3.13026	-0.041845	13.4135	0.090956
14.4185	0.036713	9.02134	-0.686315	14.016	0.296575			3.55232	0.179411	3.134	-0.042331	13.4295	0.091997
14.4357	0.03506	9.03209	-0.685926	14.0327	0.298648			3.55655	0.1792	3.13773	-0.04198	13.4455	0.092701
14.4528	0.034536	9.04284	-0.687322	14.0494	0.296674			3.56079	0.179157	3.14147	-0.040447	13.4615	0.09299
14.47	0.036247	9.0536	-0.689432	14.0661	0.294483			3.56502	0.179192	3.14521	-0.039269	13.4775	0.094998
14.4872	0.036398	9.06435	-0.690061	14.0828	0.295772			3.56926	0.178765	3.14894	-0.039272	13.4935	0.09756
14.5044	0.036863	9.0751	-0.69054	14.0995	0.299245			3.57349	0.17905	3.15268	-0.038325	13.5095	0.098386
14.5216	0.037461	9.08586	-0.690683	14.1162	0.300501			3.57773	0.17912	3.15642	-0.037587	13.5256	0.098524
14.5388	0.035977	9.09661	-0.689673	14.1329	0.298216			3.58196	0.177948	3.16015	-0.03671	13.5416	0.097176
14.556	0.035325	9.10736	-0.689599	14.1497	0.293729			3.5862	0.177401	3.16389	-0.036459	13.5576	0.093527
14.5732	0.036176	9.11812	-0.689868	14.1664	0.292211			3.59043	0.177385	3.16763	-0.037327	13.5736	0.091197
14.5903	0.039466	9.12887	-0.689868	14.1831	0.291291			3.59467	0.175484	3.17136	-0.036395	13.5896	0.090381
14.6075	0.03729	9.13963	-0.690978	14.1998	0.293459			3.5989	0.175317	3.1751	-0.036514	13.6056	0.091734
14.6247	0.036872	9.15038	-0.691733	14.2165	0.293836			3.60314	0.176045	3.17883	-0.036196	13.6216	0.093644
14.6419	0.037284	9.16113	-0.689841	14.2332	0.293118			3.60737	0.176941	3.18257	-0.03657	13.6376	0.09415
14.6591	0.031562	9.17188	-0.688867	14.2499	0.297484			3.61161	0.178959	3.18631	-0.037225	13.6536	0.093622
14.6763	0.031343	9.18264	-0.689026	14.2666	0.300343			3.61584	0.179282	3.19004	-0.037446	13.6696	0.094823
14.6935	0.031994	9.19339	-0.691546	14.2833	0.302489			3.62008	0.180473	3.19378	-0.037357	13.6856	0.097042
14.7106	0.03075	9.20415	-0.692153	14.3	0.297292			3.62431	0.180321	3.19752	-0.037456	13.7016	0.097338
14.7278	0.033334	9.2149	-0.692592	14.3167	0.293275			3.62855	0.180587	3.20125	-0.037846	13.7176	0.093526
14.745	0.033881	9.22565	-0.694118	14.3334	0.29221			3.63278	0.181572	3.20499	-0.038467	13.7337	0.09019
14.7622	0.033358	9.23641	-0.692079	14.3501	0.290471			3.63702	0.183183	3.20873	-0.039221	13.7497	0.090545
14.7794	0.03661	9.24716	-0.68997	14.3668	0.288301			3.64125	0.181678	3.21246	-0.039062	13.7657	0.092768
14.7966	0.037302	9.25792	-0.689835	14.3835	0.287332			3.64549	0.182	3.2162	-0.038869	13.7817	0.094612
14.8138	0.037327	9.26867	-0.689873	14.4003	0.290014			3.64972	0.182545	3.21994	-0.039933	13.7977	0.09382
14.8309	0.037586	9.27942	-0.6904	14.417	0.289948			3.65396	0.18231	3.22367	-0.041314	13.8137	0.093875
14.8481	0.03774	9.29017	-0.691851	14.4337	0.287535			3.65819	0.182033	3.22741	-0.040324	13.8297	0.09417
14.8653	0.039713	9.30093	-0.691952	14.4504	0.285748			3.66243	0.181409	3.23115	-0.040185	13.8457	0.095169
14.8825	0.043077	9.31168	-0.69047	14.4671	0.285112			3.66666	0.180483	3.23488	-0.039358	13.8617	0.096872
14.8997	0.04663	9.32244	-0.686517	14.4838	0.287094			3.6709	0.18136	3.23862	-0.039975	13.8777	0.09728
14.9169	0.046516	9.33319	-0.68702	14.5005	0.292248			3.67513	0.179755	3.24235	-0.040005	13.8937	0.097299
14.9341	0.044014	9.34394	-0.687407	14.5172	0.297387			3.67937	0.180046	3.24609	-0.039936	13.9097	0.09315
14.9512	0.039354	9.3547	-0.686445	14.5339	0.299525			3.6836	0.177781	3.24983	-0.039975	13.9257	0.090008
14.9684	0.035293	9.36545	-0.688602	14.5506	0.296929			3.68784	0.176873	3.25357	-0.040146	13.9418	0.091129
14.9856	0.03274	9.3762	-0.690282	14.5673	0.295075			3.69207	0.176714	3.2573	-0.039956	13.9578	0.093366
15.0028	0.031422	9.38696	-0.690674	14.584	0.291237			3.69631	0.176345	3.26104	-0.038448	13.9738	0.093249
15.02	0.030971	9.39771	-0.690302	14.6007	0.291174			3.70054	0.175887	3.26477	-0.037081	13.9898	0.089395
15.0372	0.030165	9.40846	-0.690378	14.6174	0.290618			3.70478	0.174938	3.26851	-0.036281	14.0058	0.0895
15.0544	0.030528	9.41922	-0.691145	14.6341	0.288011			3.70901	0.175735	3.27225	-0.035154	14.0218	0.096819
15.0716	0.032765	9.42997	-0.691705	14.6509	0.283492			3.71325	0.175773	3.27598	-0.037095	14.0378	0.103221
15.0887	0.036007	9.44073	-0.693247	14.6676	0.281605			3.71748	0.175034	3.27972	-0.037533	14.0538	0.103887
15.1059	0.038619	9.45148	-0.696008	14.6843	0.282257			3.72172	0.173797	3.28346	-0.037148	14.0698	0.09896
15.1231	0.040486	9.46223	-0.695668	14.701	0.287078			3.72595	0.173988	3.28719	-0.03778	14.0858	0.093918
15.1403	0.041075	9.47299	-0.696049	14.7177	0.287865			3.73019	0.1751	3.29093	-0.037493	14.1018	0.094149
15.1575	0.04014	9.48374	-0.697365	14.7344	0.284977			3.73442	0.175087	3.29467	-0.036812	14.1178	0.09538
15.1747	0.039274	9.49449	-0.696757	14.7511	0.282671			3.73866	0.174913	3.2984	-0.037545	14.1338	0.094971
15.1919	0.038847	9.50525	-0.695537	14.7678	0.285604			3.74289	0.17352	3.30214	-0.037152	14.1499	0.095239
15.209	0.03451	9.516	-0.693742	14.7845	0.286675			3.74713	0.173738	3.30588	-0.037323	14.1659	0.096827
15.2262	0.032394	9.52675	-0.692566	14.8012	0.286801			3.75136	0.173747	3.30961	-0.039309	14.1819	0.099645
15.2434	0.031496	9.53751	-0.69026	14.8179	0.28752			3.7556	0.174883	3.31335	-0.041439	14.1979	0.099077
15.2606	0.030303	9.54826	-0.687075	14.8346	0.289037			3.75983	0.173608	3.31709	-0.041873	14.2139	0.098664
15.2778	0.032174	9.55902	-0.688178	14.8513	0.286157			3.76407	0.17428	3.32082	-0.040106	14.2299	0.099175
15.295	0.033996	9.56977	-0.689462	14.868	0.28344			3.7683	0.175757	3.32456	-0.04053	14.2459	0.099599
15.3122	0.03501	9.58052	-0.690878	14.8847	0.286278			3.77254	0.17612	3.32829	-0.040806	14.2619	0.100518
15.3293	0.036231	9.59128	-0.69204	14.9015	0.291548			3.77677	0.175819	3.33203	-0.041069	14.2779	0.100546
15.3465	0.035561	9.60203	-0.691828	14.9182	0.295403			3.78101	0.176098	3.33577	-0.041498	14.2939	0.100325
15.3637	0.034475	9.61278	-0.69077	14.9349	0.294841			3.78524	0.177211	3.3395	-0.039817	14.3099	0.098263
15.3809	0.035184	9.62354	-0.691743	14.9516	0.294356			3.78948	0.178525	3.34324	-0.043433	14.3259	0.093887
15.3981	0.035895	9.63429	-0.692732	14.9683	0.290587			3.79371	0.179636	3.34698	-0.043127	14.3419	0.092704
15.4153	0.037257	9.64504	-0.693782	14.985	0.291897			3.79795	0.179268	3.35071	-0.042515	14.3579	0.092015
15.4325	0.039392	9.6558	-0.695254	15.0017	0.291342			3.80218	0.179613	3.35445	-0.042353	14.374	0.09271
15.4497	0.041656	9.66655	-0.693977	15.0184	0.292923			3.80642	0.179086	3.35819	-0.041974	14.39	0.094448
15.4668	0.041587	9.67731	-0.691275	15.0351	0.291356			3.81065	0.178573	3.36192	-0.041938	14.406	0.09573
15.484	0.04012	9.68806	-0.690125	15.0518	0.289152			3.81489	0.177937	3.36566	-0.042469	14.422	0.097252
15.5012	0.038019	9.69881	-0.689451	15.0685	0.288679			3.81912	0.178031	3.3694	-0.04339	14.438	0.098814
15.5184	0.033478	9.70956	-0.689664	15.0852	0.285876			3.82336	0.178518	3.37313	-0.044051	14.454	0.09937
15.5356	0.0303	9.72032	-0.693201	15.1019	0.28761			3.82759	0.175933	3.37687	-0.043738	14.47	0.099176
15.5528	0.029104	9.73107	-0.6961	15.1186	0.289727			3.83183	0.173362	3.38061	-0.043872	14.486	0.098554
15.57	0.029056	9.74183	-0.69861	15.1353	0.292565			3.83606	0.175915	3.38434	-0.043008	14.502	0.098329
15.5871	0.03032	9.75258	-0.700767	15.1521	0.291938			3.8403	0.175537	3.38808	-0.042881	14.518	0.097363
15.6043	0.031354	9.76333	-0.702523	15.1688	0.290236			3.84453	0.173808	3.39181	-0.043773	14.534	0.094737
15.6215	0.030348	9.77409	-0.703872	15.1855	0.288131			3.84877	0.174832	3.39555	-0.043278	14.55	0.092546
15.6387	0.030059	9.78484	-0.704352	15.2022	0.28901			3.853	0.17531	3.39929	-0.043748	14.566	0.091657
15.6559	0.029159	9.79559	-0.702109	15.2189	0.289249			3.85724	0.174947	3.40302	-0.045255	14.5821	0.090966
15.6731	0.027731	9.80635	-0.698733	15.2356	0.291837			3.86147	0.174541	3.40676	-0.047641	14.5981	0.0914
15.6903	0.027895	9.8171	-0.695183	15.2523	0.295253			3.86571	0.175449	3.4105	-0.049273	14.6141	0.092468
15.7074	0.027429	9.82785	-0.693381	15.269	0.294983			3.86994	0.176798	3.41423	-0.049515	14.6301	0.093298
15.7246	0.027187	9.83861	-0.692726	15.2857	0.290517			3.87418	0.177172	3.41797	-0.048286	14.6461	0.091911
15.7418	0.028046	9.84936	-0.69364	15.3024	0.289267			3.87841	0.177698	3.42171	-0.047426	14.6621	0.090658
15.759	0.028957	9.86012	-0.69349	15.3191	0.292856			3.88265	0.179167	3.42544	-0.047775	14.6781	0.091678
15.7762	0.029209	9.87087	-0.693545	15.3358	0.293985			3.88688	0.179343	3.42918	-0.04816	14.6941	0.093915
15.7934	0.028808	9.88162	-0.694964	15.3525	0.295223			3.89112	0.181623	3.43292	-0.048666	14.7101	0.096132
15.8106	0.02822	9.89238	-0.692557	15.3692	0.295519			3.89535	0.182896	3.43665	-0.049434	14.7261	0.096372
15.8278	0.029331	9.90313	-0.69075	15.3859	0.294515			3.89959	0.18214	3.44039	-0.047493	14.7421	0.095419
15.8449	0.030424	9.91388	-0.692629	15.4027	0.294558			3.90382	0.180619	3.44413	-0.046828	14.7581	0.094421
15.8621	0.030137	9.92464	-0.69371	15.4194	0.293064			3.90806	0.181186	3.44786	-0.048103	14.7741	0.093482
15.8793	0.032703	9.93539	-0.694723	15.4361	0.290864			3.91229	0.180604	3.4516	-0.046438	14.7902	0.091669
15.8965	0.03269	9.94614	-0.695969	15.4528	0.28816			3.91653	0.181515	3.45534	-0.04556	14.8062	0.090506
15.9137	0.030331	9.9569	-0.696118	15.4695	0.286133			3.92076	0.179527	3.45907	-0.045571	14.8222	0.090178
15.9309	0.028539	9.96765	-0.695453	15.4862	0.287781			3.925	0.179801	3.46281	-0.044535	14.8382	0.090181
15.9481	0.027541	9.97841	-0.693682	15.5029	0.289165			3.92923	0.179073	3.46654	-0.044693	14.8542	0.092133
15.9652	0.026984	9.98916	-0.695573	15.5196	0.288415			3.93347	0.177391	3.47028	-0.046047	14.8702	0.094503
15.9824	0.026745	9.99991	-0.696344	15.5363	0.287494			3.9377	0.176501	3.47402	-0.046561	14.8862	0.0962
15.9996	0.026589	10.0107	-0.694363	15.553	0.288754			3.94194	0.174904	3.47776	-0.045924	14.9022	0.096948
16.0168	0.024109	10.0214	-0.694602	15.5697	0.2921			3.94617	0.174066	3.48149	-0.045413	14.9182	0.097663
16.034	0.02104	10.0322	-0.694581	15.5864	0.293806			3.95041	0.174099	3.48523	-0.045619	14.9342	0.098876
16.0512	0.02488	10.0429	-0.693752	15.6031	0.294614			3.95464	0.174056	3.48896	-0.045978	14.9502	0.099637
16.0684	0.024293	10.0537	-0.693987	15.6198	0.294391			3.95888	0.173111	3.4927	-0.045802	14.9662	0.10141
16.0856	0.023807	10.0644	-0.69435	15.6365	0.293163			3.96311	0.172436	3.49644	-0.045013	14.9822	0.101567
16.1027	0.025949	10.0752	-0.694754	15.6533	0.291651			3.96735	0.171625	3.50017	-0.044679	14.9983	0.098433
16.1199	0.023614	10.0859	-0.694996	15.67	0.289992			3.97158	0.172317	3.50391	-0.045754	15.0143	0.093451
16.1371	0.02253	10.0967	-0.695059	15.6867	0.291646			3.97582	0.172522	3.50765	-0.04464	15.0303	0.091214
16.1543	0.022104	10.1074	-0.694919	15.7034	0.294314			3.98005	0.173416	3.51138	-0.043417	15.0463	0.091182
16.1715	0.019786	10.1182	-0.694206	15.7201	0.292008			3.98429	0.172757	3.51512	-0.043772	15.0623	0.089329
16.1887	0.0176	10.129	-0.693859	15.7368	0.290098			3.98852	0.171569	3.51886	-0.042712	15.0783	0.087792
16.2059	0.016059	10.1397	-0.69395	15.7535	0.291737			3.99276	0.171834	3.52259	-0.042677	15.0943	0.08949
16.223	0.015506	10.1505	-0.693957	15.7702	0.295767			3.99699	0.174335	3.52633	-0.041997	15.1103	0.093273
16.2402	0.0206	10.1612	-0.694278	15.7869	0.295105			4.00123	0.173461	3.53007	-0.042207	15.1263	0.097407
16.2574	0.024411	10.172	-0.694889	15.8036	0.292747			4.00546	0.172908	3.5338	-0.04213	15.1423	0.096818
16.2746	0.0268	10.1827	-0.693271	15.8203	0.293429			4.0097	0.172779	3.53754	-0.042244	15.1583	0.093983
16.2918	0.027298	10.1935	-0.692755	15.837	0.291018			4.01393	0.174723	3.54128	-0.043735	15.1743	0.094217
16.309	0.026049	10.2042	-0.693287	15.8537	0.290256			4.01817	0.176271	3.54501	-0.044937	15.1903	0.095155
16.3262	0.025823	10.215	-0.694949	15.8704	0.292119			4.0224	0.176088	3.54875	-0.046054	15.2063	0.098291
16.3433	0.027785	10.2257	-0.694453	15.8871	0.296976			4.02664	0.175709	3.55248	-0.044853	15.2224	0.099009
16.3605	0.028782	10.2365	-0.692329	15.9039	0.299454			4.03087	0.174718	3.55622	-0.045007	15.2384	0.099291
16.3777	0.029435	10.2472	-0.692971	15.9206	0.295243			4.03511	0.177254	3.55996	-0.044839	15.2544	0.101076
16.3949	0.029684	10.258	-0.690943	15.9373	0.287789			4.03934	0.175397	3.56369	-0.044348	15.2704	0.09893
16.4121	0.029252	10.2688	-0.687293	15.954	0.284836			4.04358	0.175331	3.56743	-0.046088	15.2864	0.093837
16.4293	0.028233	10.2795	-0.687761	15.9707	0.288257			4.04781	0.175156	3.57117	-0.048695	15.3024	0.091074
16.4465	0.027781	10.2903	-0.688356	15.9874	0.292881			4.05205	0.177157	3.5749	-0.048716	15.3184	0.091588
16.4637	0.028341	10.301	-0.688948	16.0041	0.293911			4.05628	0.17683	3.57864	-0.048123	15.3344	0.093199
16.4808	0.030373	10.3118	-0.688813	16.0208	0.290497			4.06052	0.177189	3.58238	-0.049009	15.3504	0.09492
16.498	0.031274	10.3225	-0.690038	16.0375	0.287862			4.06475	0.176372	3.58611	-0.050843	15.3664	0.095626
16.5152	0.030915	10.3333	-0.691856	16.0542	0.285307			4.06899	0.175232	3.58985	-0.050552	15.3824	0.099234
16.5324	0.028569	10.344	-0.692105	16.0709	0.287642			4.07322	0.175101	3.59359	-0.049324	15.3984	0.099004
16.5496	0.025346	10.3548	-0.692629	16.0876	0.290399			4.07746	0.175565	3.59732	-0.048707	15.4144	0.095971
16.5668	0.022136	10.3655	-0.693483	16.1043	0.295157			4.08169	0.176055	3.60106	-0.047011	15.4305	0.093876
16.584	0.019201	10.3763	-0.695299	16.121	0.297425			4.08593	0.17682	3.6048	-0.045929	15.4465	0.095007
16.6011	0.017013	10.387	-0.695969	16.1377	0.29657			4.09016	0.178013	3.60853	-0.045821	15.4625	0.097355
16.6183	0.016034	10.3978	-0.696025	16.1545	0.292068			4.0944	0.178119	3.61227	-0.04641	15.4785	0.097158
16.6355	0.016983	10.4085	-0.695897	16.1712	0.288717			4.09863	0.177651	3.616	-0.04666	15.4945	0.095229
16.6527	0.021732	10.4193	-0.693789	16.1879	0.287438			4.10287	0.177049	3.61974	-0.047393	15.5105	0.093664
16.6699	0.024192	10.4301	-0.691098	16.2046	0.284597			4.1071	0.175879	3.62348	-0.046802	15.5265	0.094891
16.6871	0.02529	10.4408	-0.689515	16.2213	0.285163			4.11134	0.177523	3.62721	-0.047108	15.5425	0.098446
16.7043	0.025176	10.4516	-0.690277	16.238	0.288797			4.11557	0.180034	3.63095	-0.048075	15.5585	0.098019
16.7214	0.024072	10.4623	-0.691795	16.2547	0.291796			4.11981	0.179553	3.63469	-0.046429	15.5745	0.09481
16.7386	0.02375	10.4731	-0.692744	16.2714	0.295696			4.12404	0.179294	3.63842	-0.048163	15.5905	0.091985
16.7558	0.024005	10.4838	-0.69281	16.2881	0.295653			4.12828	0.178192	3.64216	-0.049119	15.6065	0.093116
16.773	0.024748	10.4946	-0.69234	16.3048	0.291889			4.13251	0.179261	3.6459	-0.049234	15.6225	0.095011
16.7902	0.027344	10.5053	-0.691178	16.3215	0.287412			4.13675	0.180647	3.64963	-0.049982	15.6386	0.096373
16.8074	0.029056	10.5161	-0.689765	16.3382	0.28543			4.14098	0.178617	3.65337	-0.050767	15.6546	0.096614
16.8246	0.029479	10.5268	-0.689228	16.3549	0.288021			4.14522	0.178636	3.65711	-0.051129	15.6706	0.096835
16.8417	0.029724	10.5376	-0.691127	16.3716	0.289373			4.14945	0.177516	3.66084	-0.050615	15.6866	0.096371
16.8589	0.027732	10.5483	-0.691153	16.3883	0.291747			4.15369	0.176488	3.66458	-0.050686	15.7026	0.097613
16.8761	0.025217	10.5591	-0.691269	16.4051	0.292822			4.15792	0.175653	3.66832	-0.050922	15.7186	0.099209
16.8933	0.024014	10.5699	-0.692745	16.4218	0.289771			4.16216	0.174347	3.67205	-0.051702	15.7346	0.100499
16.9105	0.023395	10.5806	-0.694745	16.4385	0.2863			4.16639	0.174091	3.67579	-0.049981	15.7506	0.101188
16.9277	0.022694	10.5914	-0.696331	16.4552	0.284212			4.17063	0.173856	3.67952	-0.048971	15.7666	0.098507
16.9449	0.021794	10.6021	-0.696843	16.4719	0.285387			4.17486	0.176225	3.68326	-0.048412	15.7826	0.095755
16.9621	0.020515	10.6129	-0.696608	16.4886	0.281326			4.1791	0.177269	3.687	-0.047578	15.7986	0.091617
16.9792	0.020434	10.6236	-0.69555	16.5053	0.278969			4.18333	0.176343	3.69074	-0.046055	15.8146	0.090374
16.9964	0.021044	10.6344	-0.693246	16.522	0.276904			4.18757	0.177335	3.69447	-0.044284	15.8306	0.09076
17.0136	0.02207	10.6451	-0.692712	16.5387	0.281006			4.1918	0.178273	3.69821	-0.043773	15.8467	0.094201
17.0308	0.024829	10.6559	-0.692808	16.5554	0.286221			4.19604	0.178369	3.70194	-0.043916	15.8627	0.094828
17.048	0.025892	10.6666	-0.693501	16.5721	0.286282			4.20027	0.179168	3.70568	-0.043587	15.8787	0.092079
17.0652	0.025312	10.6774	-0.694337	16.5888	0.287121			4.20451	0.179763	3.70942	-0.043181	15.8947	0.092643
17.0824	0.025899	10.6881	-0.694599	16.6055	0.290115			4.20874	0.17925	3.71315	-0.042883	15.9107	0.096537
17.0995	0.025707	10.6989	-0.693985	16.6222	0.290454			4.21298	0.179504	3.71689	-0.041735	15.9267	0.099629
17.1167	0.024962	10.7096	-0.692224	16.6389	0.289215			4.21721	0.17904	3.72063	-0.040545	15.9427	0.096652
17.1339	0.023699	10.7204	-0.691685	16.6557	0.29134			4.22145	0.177624	3.72436	-0.041325	15.9587	0.09091
17.1511	0.023206	10.7312	-0.692955	16.6724	0.294178			4.22568	0.175953	3.7281	-0.042924	15.9747	0.089241
17.1683	0.025127	10.7419	-0.692203	16.6891	0.295331			4.22992	0.174135	3.73184	-0.042772	15.9907	0.089799
17.1855	0.028363	10.7527	-0.691949	16.7058	0.291876			4.23415	0.173508	3.73557	-0.043474	16.0067	0.089485
17.2027	0.026671	10.7634	-0.69246	16.7225	0.2885			4.23839	0.173263	3.73931	-0.043044	16.0227	0.09007
17.2199	0.026998	10.7742	-0.694118	16.7392	0.286942			4.24262	0.174162	3.74305	-0.042251	16.0387	0.092426
17.237	0.026247	10.7849	-0.694748	16.7559	0.287063			4.24686	0.174068	3.74678	-0.0434	16.0548	0.093431
17.2542	0.022047	10.7957	-0.694176	16.7726	0.286034			4.25109	0.172849	3.75052	-0.043208	16.0708	0.09222
17.2714	0.021425	10.8064	-0.691909	16.7893	0.284684			4.25533	0.173154	3.75426	-0.043355	16.0868	0.091372
17.2886	0.020651	10.8172	-0.690411	16.806	0.286628			4.25956	0.173859	3.75799	-0.043303	16.1028	0.092986
17.3058	0.020006	10.8279	-0.689735	16.8227	0.288782			4.2638	0.17322	3.76173	-0.043435	16.1188	0.093768
17.323	0.021748	10.8387	-0.690898	16.8394	0.289124			4.26803	0.171958	3.76546	-0.044038	16.1348	0.092352
17.3402	0.023138	10.8494	-0.692689	16.8561	0.286203			4.27227	0.173378	3.7692	-0.043369	16.1508	0.090183
17.3573	0.023422	10.8602	-0.694983	16.8728	0.284318			4.2765	0.176199	3.77294	-0.042044	16.1668	0.090884
17.3745	0.021924	10.871	-0.695394	16.8895	0.285993			4.28074	0.177703	3.77667	-0.042286	16.1828	0.092892
17.3917	0.020478	10.8817	-0.696619	16.9063	0.289033			4.28497	0.177877	3.78041	-0.041539	16.1988	0.093937
17.4089	0.019666	10.8925	-0.698406	16.923	0.293293			4.28921	0.17768	3.78415	-0.040682	16.2148	0.091539
17.4261	0.019658	10.9032	-0.698431	16.9397	0.291157			4.29344	0.17707	3.78788	-0.0392	16.2308	0.089805
17.4433	0.021239	10.914	-0.698251	16.9564	0.286225			4.29768	0.17592	3.79162	-0.040751	16.2468	0.090773
17.4605	0.020824	10.9247	-0.697975	16.9731	0.281675			4.30191	0.177239	3.79536	-0.041389	16.2629	0.094235
17.4776	0.02115	10.9355	-0.698327	16.9898	0.283116			4.30615	0.177694	3.79909	-0.040851	16.2789	0.096785
17.4948	0.023638	10.9462	-0.698926	17.0065	0.282639			4.31038	0.177376	3.80283	-0.039819	16.2949	0.0949
17.512	0.022983	10.957	-0.699366	17.0232	0.281985			4.31462	0.179401	3.80657	-0.039762	16.3109	0.091929
17.5292	0.024061	10.9677	-0.697199	17.0399	0.280784			4.31885	0.180101	3.8103	-0.040346	16.3269	0.089797
17.5464	0.025747	10.9785	-0.69496	17.0566	0.282987			4.32309	0.179438	3.81404	-0.040558	16.3429	0.088196
17.5636	0.024629	10.9892	-0.692777	17.0733	0.283171			4.32732	0.178286	3.81778	-0.041799	16.3589	0.087128
17.5808	0.024763	11	-0.691262	17.09	0.280898			4.33156	0.17813	3.82151	-0.042275	16.3749	0.087287
17.598	0.024797	11.0108	-0.69135	17.1067	0.278305			4.33579	0.177392	3.82525	-0.040547	16.3909	0.086437
17.6151	0.024179	11.0215	-0.692526	17.1234	0.278517			4.34003	0.178177	3.82898	-0.040276	16.4069	0.084769
17.6323	0.024977	11.0323	-0.694856	17.1401	0.280415			4.34426	0.179353	3.83272	-0.041246	16.4229	0.082821
17.6495	0.023245	11.043	-0.695941	17.1569	0.28284			4.3485	0.179218	3.83646	-0.042286	16.4389	0.08401
17.6667	0.020162	11.0538	-0.696076	17.1736	0.284819			4.35273	0.179298	3.8402	-0.042949	16.4549	0.083775
17.6839	0.018246	11.0645	-0.69471	17.1903	0.283043			4.35697	0.179399	3.84393	-0.042482	16.4709	0.083512
17.7011	0.019289	11.0753	-0.696306	17.207	0.283771			4.3612	0.179007	3.84767	-0.042357	16.487	0.084063
17.7183	0.020996	11.086	-0.698483	17.2237	0.28398			4.36544	0.179329	3.8514	-0.044674	16.503	0.084441
17.7354	0.022677	11.0968	-0.697841	17.2404	0.284054			4.36967	0.180343	3.85514	-0.046477	16.519	0.08731
17.7526	0.025319	11.1075	-0.698727	17.2571	0.278494			4.37391	0.179938	3.85888	-0.046212	16.535	0.088562
17.7698	0.02521	11.1183	-0.699698	17.2738	0.282303			4.37814	0.178322	3.86261	-0.046186	16.551	0.089137
17.787	0.023837	11.129	-0.698944	17.2905	0.283386			4.38238	0.178024	3.86635	-0.04686	16.567	0.089742
17.8042	0.023817	11.1398	-0.700355	17.3072	0.285814			4.38661	0.178209	3.87009	-0.046789	16.583	0.092241
17.8214	0.0251	11.1505	-0.701779	17.3239	0.284011			4.39085	0.176302	3.87382	-0.047701	16.599	0.096478
17.8386	0.025514	11.1613	-0.700983	17.3406	0.282685			4.39508	0.174833	3.87756	-0.049452	16.615	0.096109
17.8557	0.02437	11.1721	-0.699978	17.3573	0.280777			4.39932	0.176013	3.8813	-0.050183	16.631	0.09065
17.8729	0.021464	11.1828	-0.698399	17.374	0.278782			4.40355	0.175452	3.88503	-0.050612	16.647	0.085926
17.8901	0.018635	11.1936	-0.695479	17.3907	0.276441			4.40779	0.176825	3.88877	-0.050989	16.663	0.086028
17.9073	0.016832	11.2043	-0.696609	17.4075	0.276578			4.41202	0.176754	3.89251	-0.051387	16.679	0.089813
17.9245	0.018084	11.2151	-0.697559	17.4242	0.27656			4.41626	0.174626	3.89624	-0.052226	16.6951	0.09432
17.9417	0.018829	11.2258	-0.695627	17.4409	0.276034			4.42049	0.174232	3.89998	-0.050131	16.7111	0.09321
17.9589	0.020072	11.2366	-0.697006	17.4576	0.278383			4.42473	0.174975	3.90372	-0.049132	16.7271	0.090691
17.976	0.021884	11.2473	-0.698677	17.4743	0.282035			4.42896	0.176582	3.90745	-0.049891	16.7431	0.088456
17.9932	0.021325	11.2581	-0.699428	17.491	0.28631			4.4332	0.178101	3.91119	-0.05153	16.7591	0.090008
18.0104	0.022088	11.2688	-0.699004	17.5077	0.289734			4.43743	0.180218	3.91493	-0.0522	16.7751	0.092047
18.0276	0.02342	11.2796	-0.698349	17.5244	0.290379			4.44167	0.180211	3.91866	-0.051936	16.7911	0.092146
18.0448	0.024422	11.2903	-0.697684	17.5411	0.287139			4.4459	0.180551	3.9224	-0.0516	16.8071	0.090068
18.062	0.024025	11.3011	-0.697991	17.5578	0.285246			4.45014	0.179871	3.92613	-0.051303	16.8231	0.087366
18.0792	0.023356	11.3119	-0.698219	17.5745	0.281874			4.45437	0.177882	3.92987	-0.050196	16.8391	0.086244
18.0964	0.022666	11.3226	-0.698059	17.5912	0.28141			4.45861	0.177964	3.93361	-0.048511	16.8551	0.085134
18.1135	0.022489	11.3334	-0.697786	17.6079	0.28161			4.46284	0.177808	3.93734	-0.048114	16.8711	0.086174
18.1307	0.024592	11.3441	-0.696262	17.6246	0.283604			4.46708	0.177929	3.94108	-0.048286	16.8871	0.088709
18.1479	0.027092	11.3549	-0.692866	17.6413	0.28364			4.47131	0.179451	3.94482	-0.046267	16.9032	0.089058
18.1651	0.027856	11.3656	-0.690525	17.6581	0.281978			4.47555	0.178937	3.94855	-0.045393	16.9192	0.085493
18.1823	0.029269	11.3764	-0.688782	17.6748	0.28289			4.47978	0.177918	3.95229	-0.046679	16.9352	0.080862
18.1995	0.028418	11.3871	-0.68771	17.6915	0.283087			4.48402	0.177323	3.95603	-0.048215	16.9512	0.080236
18.2167	0.0254	11.3979	-0.68973	17.7082	0.279893			4.48825	0.176945	3.95976	-0.04818	16.9672	0.08419
18.2338	0.025032	11.4086	-0.690689	17.7249	0.282203			4.49249	0.17858	3.9635	-0.046882	16.9832	0.087696
18.251	0.024254	11.4194	-0.690093	17.7416	0.280942			4.49672	0.178723	3.96724	-0.048359	16.9992	0.089086
18.2682	0.023915	11.4301	-0.691772	17.7583	0.280848			4.50096	0.178829	3.97097	-0.048569	17.0152	0.088446
18.2854	0.025015	11.4409	-0.69323	17.775	0.280272			4.50519	0.178582	3.97471	-0.047151	17.0312	0.087028
18.3026	0.02486	11.4516	-0.694342	17.7917	0.281743			4.50943	0.178342	3.97844	-0.046962	17.0472	0.088219
18.3198	0.024292	11.4624	-0.694102	17.8084	0.283781			4.51366	0.178776	3.98218	-0.048087	17.0632	0.089418
18.337	0.023391	11.4732	-0.69483	17.8251	0.283908			4.5179	0.176659	3.98592	-0.049361	17.0792	0.091608
18.3542	0.021982	11.4839	-0.696553	17.8418	0.284577			4.52213	0.175232	3.98965	-0.050596	17.0952	0.093382
18.3713	0.018562	11.4947	-0.697455	17.8585	0.285537			4.52637	0.175163	3.99339	-0.052141	17.1113	0.095266
18.3885	0.015508	11.5054	-0.69966	17.8752	0.283008			4.5306	0.176437	3.99713	-0.053239	17.1273	0.092629
18.4057	0.014941	11.5162	-0.7029	17.8919	0.282255			4.53484	0.17793	4.00086	-0.052823	17.1433	0.090758
18.4229	0.016804	11.5269	-0.700975	17.9087	0.2812			4.53907	0.17766	4.0046	-0.051768	17.1593	0.090423
18.4401	0.018059	11.5377	-0.699901	17.9254	0.280037			4.54331	0.177189	4.00834	-0.050703	17.1753	0.090595
18.4573	0.018483	11.5484	-0.699583	17.9421	0.281263			4.54754	0.176163	4.01207	-0.053022	17.1913	0.091453
18.4745	0.018264	11.5592	-0.700011	17.9588	0.283224			4.55178	0.175305	4.01581	-0.052423	17.2073	0.090229
18.4916	0.017341	11.5699	-0.699467	17.9755	0.283692			4.55601	0.174016	4.01955	-0.049612	17.2233	0.088841
18.5088	0.017428	11.5807	-0.698185	17.9922	0.281765			4.56025	0.174039	4.02328	-0.050826	17.2393	0.087625
18.526	0.020016	11.5914	-0.699511	18.0089	0.280068			4.56448	0.174912	4.02702	-0.052688	17.2553	0.085306
18.5432	0.019624	11.6022	-0.701621	18.0256	0.278533			4.56872	0.175825	4.03076	-0.053067	17.2713	0.087221
18.5604	0.020457	11.613	-0.702588	18.0423	0.279424			4.57295	0.176062	4.03449	-0.051386	17.2873	0.089367
18.5776	0.021542	11.6237	-0.702567	18.059	0.281694			4.57719	0.1762	4.03823	-0.050859	17.3033	0.091746
18.5948	0.017423	11.6345	-0.703161	18.0757	0.283523			4.58142	0.175379	4.04197	-0.050505	17.3194	0.091576
18.6119	0.01626	11.6452	-0.705142	18.0924	0.281952			4.58566	0.17472	4.0457	-0.049637	17.3354	0.090765
18.6291	0.015018	11.656	-0.706797	18.1091	0.284299			4.58989	0.174441	4.04944	-0.049508	17.3514	0.092361
18.6463	0.011888	11.6667	-0.704624	18.1258	0.28579			4.59413	0.174878	4.05318	-0.049718	17.3674	0.094646
18.6635	0.015463	11.6775	-0.702451	18.1425	0.285896			4.59836	0.176205	4.05691	-0.049306	17.3834	0.094785
18.6807	0.017517	11.6882	-0.7015	18.1593	0.282832			4.6026	0.177655	4.06065	-0.049018	17.3994	0.089658
18.6979	0.018372	11.699	-0.700773	18.176	0.280343			4.60683	0.178768	4.06438	-0.048391	17.4154	0.083553
18.7151	0.020232	11.7097	-0.700966	18.1927	0.27735			4.61107	0.178908	4.06812	-0.049149	17.4314	0.079619
18.7323	0.018012	11.7205	-0.701738	18.2094	0.276758			4.6153	0.178431	4.07186	-0.048763	17.4474	0.077786
18.7494	0.015259	11.7312	-0.703433	18.2261	0.279747			4.61954	0.176969	4.07559	-0.049415	17.4634	0.078298
18.7666	0.013646	11.742	-0.70665	18.2428	0.282464			4.62377	0.178079	4.07933	-0.047835	17.4794	0.07983
18.7838	0.016955	11.7527	-0.709343	18.2595	0.284632			4.62801	0.177616	4.08307	-0.047997	17.4954	0.081958
18.801	0.020902	11.7635	-0.709023	18.2762	0.284073			4.63224	0.178642	4.0868	-0.049209	17.5114	0.084262
18.8182	0.024605	11.7743	-0.708703	18.2929	0.284055			4.63648	0.176565	4.09054	-0.047862	17.5274	0.086357
18.8354	0.025576	11.785	-0.708565	18.3096	0.283766			4.64071	0.177414	4.09428	-0.047619	17.5435	0.087546
18.8526	0.023698	11.7958	-0.708445	18.3263	0.282672			4.64495	0.176539	4.09801	-0.0478	17.5595	0.087756
18.8697	0.021359	11.8065	-0.706872	18.343	0.282485			4.64918	0.176182	4.10175	-0.047978	17.5755	0.086814
18.8869	0.019479	11.8173	-0.704628	18.3597	0.283493			4.65342	0.176127	4.10549	-0.047715	17.5915	0.086302
18.9041	0.018869	11.828	-0.703395	18.3764	0.283822			4.65765	0.177155	4.10922	-0.047322	17.6075	0.086717
18.9213	0.017355	11.8388	-0.703404	18.3931	0.282403			4.66189	0.177902	4.11296	-0.048306	17.6235	0.088484
18.9385	0.015463	11.8495	-0.703752	18.4099	0.282864			4.66612	0.178972	4.11669	-0.048456	17.6395	0.088533
18.9557	0.014454	11.8603	-0.705301	18.4266	0.284993			4.67036	0.179301	4.12043	-0.049685	17.6555	0.089938
18.9729	0.014766	11.871	-0.706849	18.4433	0.287778			4.67459	0.177862	4.12417	-0.048249	17.6715	0.09148
18.99	0.015268	11.8818	-0.706583	18.46	0.289844			4.67883	0.176226	4.12791	-0.048563	17.6875	0.092964
19.0072	0.015586	11.8925	-0.706302	18.4767	0.282212			4.68306	0.175567	4.13164	-0.048956	17.7035	0.094991
19.0244	0.015778	11.9033	-0.706749	18.4934	0.280955			4.6873	0.175645	4.13538	-0.049572	17.7195	0.094202
19.0416	0.016838	11.9141	-0.70743	18.5101	0.280245			4.69153	0.174934	4.13911	-0.051281	17.7355	0.092538
19.0588	0.018156	11.9248	-0.708111	18.5268	0.283403			4.69577	0.17408	4.14285	-0.05072	17.7516	0.090433
19.076	0.018523	11.9356	-0.708794	18.5435	0.282247			4.7	0.175125	4.14659	-0.051142	17.7676	0.087801
19.0932	0.018587	11.9463	-0.709128	18.5602	0.283307			4.70424	0.175057	4.15032	-0.050971	17.7836	0.087431
19.1104	0.017868	11.9571	-0.708632	18.5769	0.283099			4.70847	0.174163	4.15406	-0.050465	17.7996	0.086913
19.1275	0.016295	11.9678	-0.708184	18.5936	0.282079			4.71271	0.172718	4.1578	-0.050645	17.8156	0.086504
19.1447	0.017634	11.9786	-0.708415	18.6103	0.28238			4.71694	0.173484	4.16153	-0.051182	17.8316	0.082919
19.1619	0.017955	11.9893	-0.708645	18.627	0.2831			4.72118	0.172826	4.16527	-0.051745	17.8476	0.079458
19.1791	0.017285	12.0001	-0.708012	18.6437	0.284653			4.72541	0.172851	4.16901	-0.051914	17.8636	0.079713
19.1963	0.015302	12.0108	-0.707203	18.6605	0.284276			4.72965	0.175413	4.17274	-0.050971	17.8796	0.081288
19.2135	0.01418	12.0216	-0.707386	18.6772	0.283663			4.73388	0.17691	4.17648	-0.050474	17.8956	0.085232
19.2307	0.014424	12.0323	-0.708222	18.6939	0.283596			4.73812	0.176497	4.18022	-0.048462	17.9116	0.087715
19.2478	0.016131	12.0431	-0.707946	18.7106	0.281375			4.74235	0.176218	4.18395	-0.047291	17.9276	0.087641
19.265	0.017294	12.0538	-0.705755	18.7273	0.280004			4.74659	0.176176	4.18769	-0.047666	17.9436	0.087645
19.2822	0.017005	12.0646	-0.70393	18.744	0.277183			4.75082	0.175172	4.19142	-0.046953	17.9597	0.088129
19.2994	0.015871	12.0754	-0.70438	18.7607	0.273464			4.75506	0.176337	4.19516	-0.047091	17.9757	0.090902
19.3166	0.014475	12.0861	-0.704829	18.7774	0.275522			4.75929	0.176282	4.1989	-0.046771	17.9917	0.09372
19.3338	0.016104	12.0969	-0.705561	18.7941	0.281434			4.76353	0.176633	4.20263	-0.04703	18.0077	0.093334
19.351	0.017422	12.1076	-0.70632	18.8108	0.286861			4.76776	0.174603	4.20637	-0.046949	18.0237	0.089915
19.3681	0.017725	12.1184	-0.706769	18.8275	0.28887			4.772	0.174187	4.21011	-0.046312	18.0397	0.090243
19.3853	0.016449	12.1291	-0.707069	18.8442	0.285995			4.77623	0.173762	4.21384	-0.04613	18.0557	0.092774
19.4025	0.014823	12.1399	-0.707414	18.8609	0.283013			4.78047	0.17374	4.21758	-0.046932	18.0717	0.09806
19.4197	0.012705	12.1506	-0.707815	18.8776	0.280135			4.7847	0.17305	4.22132	-0.048848	18.0877	0.099054
19.4369	0.009758	12.1614	-0.70815	18.8943	0.281882			4.78894	0.17317	4.22505	-0.050372	18.1037	0.097294
19.4541	0.01263	12.1721	-0.708239	18.9111	0.281794			4.79317	0.172851	4.22879	-0.049941	18.1197	0.095441
19.4713	0.014217	12.1829	-0.708329	18.9278	0.279099			4.79741	0.17237	4.23253	-0.051288	18.1357	0.094625
19.4884	0.013949	12.1936	-0.708867	18.9445	0.277857			4.80164	0.172263	4.23626	-0.052261	18.1517	0.091983
19.5056	0.017153	12.2044	-0.709414	18.9612	0.27892			4.80588	0.172467	4.24	-0.052399	18.1678	0.089573
19.5228	0.017591	12.2152	-0.709655	18.9779	0.281039			4.81011	0.173522	4.24374	-0.053559	18.1838	0.088058
19.54	0.017257	12.2259	-0.709792	18.9946	0.284004			4.81435	0.174465	4.24747	-0.055971	18.1998	0.088641
19.5572	0.018007	12.2367	-0.70918	19.0113	0.283463			4.81858	0.173952	4.25121	-0.056275	18.2158	0.090261
19.5744	0.015799	12.2474	-0.70787	19.028	0.282667			4.82282	0.174989	4.25495	-0.05647	18.2318	0.090429
19.5916	0.01391	12.2582	-0.706807	19.0447	0.283458			4.82705	0.175999	4.25868	-0.056496	18.2478	0.090382
19.6088	0.012756	12.2689	-0.70637	19.0614	0.285441			4.83129	0.175308	4.26242	-0.055789	18.2638	0.091825
19.6259	0.012449	12.2797	-0.706093	19.0781	0.285519			4.83552	0.174062	4.26616	-0.054192	18.2798	0.092698
19.6431	0.013613	12.2904	-0.708634	19.0948	0.282027			4.83976	0.17106	4.26989	-0.053146	18.2958	0.092647
19.6603	0.014641	12.3012	-0.711175	19.1115	0.280248			4.84399	0.172601	4.27363	-0.052748	18.3118	0.090673
19.6775	0.014067	12.3119	-0.710305	19.1282	0.278141			4.84823	0.172638	4.27736	-0.052698	18.3278	0.0887
19.6947	0.012894	12.3227	-0.708689	19.1449	0.277209			4.85246	0.17209	4.2811	-0.052588	18.3438	0.089027
19.7119	0.012538	12.3334	-0.708479	19.1617	0.279156			4.8567	0.169835	4.28484	-0.051091	18.3598	0.08841
19.7291	0.012878	12.3442	-0.709245	19.1784	0.280351			4.86093	0.168276	4.28857	-0.049464	18.3759	0.087945
19.7462	0.012598	12.355	-0.709382	19.1951	0.283844			4.86517	0.166354	4.29231	-0.048577	18.3919	0.088408
19.7634	0.014191	12.3657	-0.708414	19.2118	0.283612			4.8694	0.164994	4.29605	-0.047812	18.4079	0.087275
19.7806	0.015746	12.3765	-0.707708	19.2285	0.278541			4.87364	0.164746	4.29978	-0.046268	18.4239	0.08875
19.7978	0.015863	12.3872	-0.708804	19.2452	0.279458			4.87787	0.164957	4.30352	-0.044744	18.4399	0.087059
19.815	0.018084	12.398	-0.709899	19.2619	0.281699			4.88211	0.165283	4.30726	-0.04462	18.4559	0.085207
19.8322	0.01924	12.4087	-0.709412	19.2786	0.283401			4.88634	0.168195	4.31099	-0.044132	18.4719	0.08523
19.8494	0.019786	12.4195	-0.708746	19.2953	0.285405			4.89058	0.170044	4.31473	-0.044832	18.4879	0.087939
19.8666	0.022788	12.4302	-0.708858	19.312	0.28698			4.89481	0.170565	4.31847	-0.045026	18.5039	0.092517
19.8837	0.022816	12.441	-0.709362	19.3287	0.285855			4.89905	0.171099	4.3222	-0.044363	18.5199	0.092413
19.9009	0.022676	12.4517	-0.709417	19.3454	0.284062			4.90328	0.170006	4.32594	-0.043838	18.5359	0.090363
19.9181	0.024077	12.4625	-0.708888	19.3621	0.284267			4.90752	0.170586	4.32968	-0.044015	18.5519	0.086792
19.9353	0.020961	12.4732	-0.709037	19.3788	0.28541			4.91175	0.169977	4.33341	-0.045007	18.5679	0.086802
19.9525	0.019127	12.484	-0.711899	19.3955	0.284364			4.91599	0.170829	4.33715	-0.046137	18.5839	0.089805
19.9697	0.018256	12.4947	-0.71476	19.4123	0.282919			4.92022	0.173471	4.34089	-0.046492	18.6	0.090775
19.9869	0.016292	12.5055	-0.715334	19.429	0.2815			4.92446	0.175099	4.34462	-0.046587	18.616	0.088116
20.004	0.016645	12.5163	-0.715838	19.4457	0.281453			4.92869	0.17504	4.34836	-0.045922	18.632	0.085804
20.0212	0.017007	12.527	-0.716607	19.4624	0.283086			4.93293	0.175093	4.3521	-0.046101	18.648	0.085031
20.0384	0.016196	12.5378	-0.717472	19.4791	0.285567			4.93716	0.173884	4.35583	-0.046433	18.664	0.085838
20.0556	0.016062	12.5485	-0.717265	19.4958	0.286167			4.9414	0.172704	4.35957	-0.045821	18.68	0.084088
20.0728	0.016345	12.5593	-0.716022	19.5125	0.286012			4.94563	0.171786	4.3633	-0.047752	18.696	0.08726
20.09	0.017085	12.57	-0.715281	19.5292	0.285171			4.94987	0.172235	4.36704	-0.048826	18.712	0.087896
20.1072	0.018582	12.5808	-0.715857	19.5459	0.283444			4.9541	0.171924	4.37078	-0.04811	18.728	0.091489
20.1243	0.020001	12.5915	-0.716361	19.5626	0.279734			4.95834	0.17005	4.37451	-0.048469	18.744	0.091322
20.1415	0.020397	12.6023	-0.715196	19.5793	0.279238			4.96257	0.167477	4.37825	-0.048219	18.76	0.088068
20.1587	0.019207	12.613	-0.714032	19.596	0.280505			4.96681	0.165747	4.38199	-0.047814	18.776	0.082821
20.1759	0.019307	12.6238	-0.715032	19.6127	0.282454			4.97104	0.164497	4.38572	-0.04781	18.792	0.081455
20.1931	0.018	12.6345	-0.716531	19.6294	0.281526			4.97528	0.164031	4.38946	-0.047497	18.8081	0.082094
20.2103	0.016123	12.6453	-0.717732	19.6461	0.283542			4.97951	0.16363	4.3932	-0.047333	18.8241	0.085738
20.2275	0.015767	12.6561	-0.718717	19.6629	0.281237			4.98375	0.163991	4.39693	-0.047892	18.8401	0.08983
20.2447	0.015906	12.6668	-0.719888	19.6796	0.282852			4.98798	0.161913	4.40067	-0.04771	18.8561	0.093107
20.2618	0.017017	12.6776	-0.721403	19.6963	0.285457			4.99222	0.163807	4.40441	-0.048056	18.8721	0.095709
20.279	0.019326	12.6883	-0.722524	19.713	0.288631			4.99645	0.163369	4.40814	-0.04835	18.8881	0.095984
20.2962	0.018016	12.6991	-0.720645	19.7297	0.289761			5.00069	0.163473	4.41188	-0.04761	18.9041	0.096234
20.3134	0.018002	12.7098	-0.718766	19.7464	0.2878			5.00492	0.164159	4.41561	-0.046058	18.9201	0.095102
20.3306	0.018508	12.7206	-0.718051	19.7631	0.285218			5.00916	0.167945	4.41935	-0.045387	18.9361	0.094864
20.3478	0.017969	12.7313	-0.717483	19.7798	0.281718			5.01339	0.171654	4.42309	-0.046631	18.9521	0.092247
20.365	0.018007	12.7421	-0.717018	19.7965	0.278021			5.01763	0.172553	4.42683	-0.046327	18.9681	0.092414
20.3821	0.019133	12.7528	-0.716608	19.8132	0.277779			5.02186	0.172154	4.43056	-0.044956	18.9841	0.09304
20.3993	0.021402	12.7636	-0.716179	19.8299	0.278098			5.0261	0.173311	4.4343	-0.043223	19.0001	0.093156
20.4165	0.019007	12.7743	-0.715725	19.8466	0.279931			5.03033	0.174966	4.43803	-0.040899	19.0162	0.092658
20.4337	0.018793	12.7851	-0.715161	19.8633	0.278927			5.03457	0.176204	4.44177	-0.039845	19.0322	0.089051
20.4509	0.01915	12.7958	-0.714141	19.88	0.279877			5.0388	0.17844	4.44551	-0.040292	19.0482	0.086448
20.4681	0.017317	12.8066	-0.713121	19.8967	0.281713			5.04304	0.180046	4.44924	-0.040922	19.0642	0.085863
20.4853	0.015984	12.8174	-0.713031	19.9135	0.282614			5.04727	0.180202	4.45298	-0.041446	19.0802	0.088666
20.5024	0.015189	12.8281	-0.71298	19.9302	0.283612			5.05151	0.179549	4.45672	-0.041065	19.0962	0.091167
20.5196	0.015005	12.8389	-0.71321	19.9469	0.280957			5.05574	0.180573	4.46045	-0.04075	19.1122	0.090635
20.5368	0.01603	12.8496	-0.713542	19.9636	0.282781			5.05998	0.180118	4.46419	-0.04319	19.1282	0.08821
20.554	0.017948	12.8604	-0.715028	19.9803	0.278837			5.06421	0.181277	4.46793	-0.04308	19.1442	0.087374
20.5712	0.019837	12.8711	-0.717681	19.997	0.279555			5.06845	0.182233	4.47166	-0.042794	19.1602	0.090729
20.5884	0.020247	12.8819	-0.719474	20.0137	0.28049			5.07268	0.181004	4.4754	-0.041579	19.1762	0.091486
20.6056	0.019828	12.8926	-0.718915	20.0304	0.282247			5.07692	0.180539	4.47914	-0.042742	19.1922	0.091134
20.6227	0.018507	12.9034	-0.718376	20.0471	0.281582			5.08115	0.179954	4.48287	-0.042922	19.2082	0.088051
20.6399	0.0164	12.9141	-0.718431	20.0638	0.282751			5.08539	0.179383	4.48661	-0.045097	19.2243	0.090069
20.6571	0.015635	12.9249	-0.718486	20.0805	0.284148			5.08962	0.178678	4.49034	-0.0468	19.2403	0.092659
20.6743	0.016373	12.9356	-0.717681	20.0972	0.283897			5.09386	0.177319	4.49408	-0.047317	19.2563	0.092149
20.6915	0.017535	12.9464	-0.716666	20.1139	0.282226			5.09809	0.178225	4.49782	-0.046162	19.2723	0.089933
20.7087	0.01787	12.9572	-0.714638	20.1306	0.27935			5.10233	0.178668	4.50155	-0.044749	19.2883	0.088555
20.7259	0.01582	12.9679	-0.711843	20.1473	0.275633			5.10656	0.177618	4.50529	-0.043916	19.3043	0.088845
20.7431	0.012339	12.9787	-0.709761	20.1641	0.272389			5.1108	0.17628	4.50903	-0.042792	19.3203	0.090186
20.7602	0.008161	12.9894	-0.709061	20.1808	0.275766			5.11503	0.175709	4.51276	-0.042911	19.3363	0.091568
20.7774	0.009102	13.0002	-0.70831	20.1975	0.280417			5.11927	0.174019	4.5165	-0.043903	19.3523	0.093665
20.7946	0.011396	13.0109	-0.707145	20.2142	0.281486			5.1235	0.173357	4.52024	-0.043359	19.3683	0.09101
20.8118	0.01364	13.0217	-0.705979	20.2309	0.278282			5.12774	0.174019	4.52397	-0.044693	19.3843	0.087651
20.829	0.014295	13.0324	-0.706768	20.2476	0.277396			5.13197	0.17436	4.52771	-0.044799	19.4003	0.083425
20.8462	0.01644	13.0432	-0.707838	20.2643	0.276584			5.13621	0.174339	4.53145	-0.045458	19.4163	0.085268
20.8634	0.017065	13.0539	-0.709315	20.281	0.273942			5.14044	0.174522	4.53518	-0.044846	19.4323	0.087641
20.8805	0.016794	13.0647	-0.711013	20.2977	0.272			5.14468	0.173469	4.53892	-0.04355	19.4484	0.091957
20.8977	0.023198	13.0754	-0.712356	20.3144	0.274503			5.14891	0.173723	4.54266	-0.043061	19.4644	0.094281
20.9149	0.024686	13.0862	-0.713191	20.3311	0.275841			5.15315	0.173616	4.54639	-0.042379	19.4804	0.091004
20.9321	0.024766	13.0969	-0.714588	20.3478	0.275456			5.15738	0.174897	4.55013	-0.042185	19.4964	0.086958
20.9493	0.026226	13.1077	-0.718483	20.3645	0.274686			5.16162	0.175188	4.55387	-0.0423	19.5124	0.084363
20.9665	0.023818	13.1185	-0.722378	20.3812	0.274087			5.16585	0.175291	4.5576	-0.042772	19.5284	0.082712
20.9837	0.020433	13.1292	-0.722125	20.3979	0.276218			5.17009	0.176228	4.56134	-0.042955	19.5444	0.081908
21.0009	0.017068	13.14	-0.721645	20.4147	0.27559			5.17432	0.176595	4.56508	-0.041964	19.5604	0.081938
21.018	0.017985	13.1507	-0.721357	20.4314	0.275169			5.17856	0.177716	4.56881	-0.041337	19.5764	0.084999
21.0352	0.017705	13.1615	-0.721144	20.4481	0.275711			5.18279	0.176787	4.57255	-0.041361	19.5924	0.089155
21.0524	0.017527	13.1722	-0.719037	20.4648	0.27736			5.18703	0.175532	4.57628	-0.041876	19.6084	0.091755
21.0696	0.018478	13.183	-0.714921	20.4815	0.279432			5.19126	0.174628	4.58002	-0.042421	19.6244	0.08963
21.0868	0.016893	13.1937	-0.711505	20.4982	0.278202			5.1955	0.174029	4.58376	-0.042484	19.6405	0.086618
21.104	0.01583	13.2045	-0.710118	20.5149	0.274598			5.19973	0.176078	4.58749	-0.045152	19.6565	0.0876
21.1212	0.015791	13.2152	-0.708725	20.5316	0.270222			5.20397	0.174034	4.59123	-0.045442	19.6725	0.089171
21.1383	0.018348	13.226	-0.707034	20.5483	0.271062			5.2082	0.171844	4.59497	-0.044933	19.6885	0.090051
21.1555	0.018896	13.2367	-0.705344	20.565	0.275571			5.21244	0.171109	4.5987	-0.045276	19.7045	0.086365
21.1727	0.018679	13.2475	-0.706508	20.5817	0.278306			5.21667	0.172016	4.60244	-0.046743	19.7205	0.083924
21.1899	0.01831	13.2583	-0.708421	20.5984	0.27711			5.22091	0.17263	4.60618	-0.048387	19.7365	0.082197
21.2071	0.019555	13.269	-0.709648	20.6151	0.275653			5.22514	0.172359	4.60991	-0.049188	19.7525	0.084602
21.2243	0.020401	13.2798	-0.710344	20.6318	0.277013			5.22938	0.17134	4.61365	-0.050016	19.7685	0.087703
21.2415	0.021057	13.2905	-0.711245	20.6485	0.278774			5.23361	0.17177	4.61739	-0.050744	19.7845	0.093716
21.2586	0.022714	13.3013	-0.712561	20.6653	0.275963			5.23785	0.172136	4.62112	-0.050444	19.8005	0.096175
21.2758	0.020924	13.312	-0.713725	20.682	0.273916			5.24208	0.171929	4.62486	-0.05009	19.8165	0.095876
21.293	0.017332	13.3228	-0.713477	20.6987	0.274321			5.24632	0.17161	4.62859	-0.049342	19.8325	0.095018
21.3102	0.012493	13.3335	-0.71323	20.7154	0.278746			5.25055	0.170288	4.63233	-0.04996	19.8485	0.090795
21.3274	0.011684	13.3443	-0.713328	20.7321	0.281669			5.25479	0.171398	4.63607	-0.050036	19.8646	0.088618
21.3446	0.011494	13.355	-0.713482	20.7488	0.281256			5.25902	0.172027	4.6398	-0.050428	19.8806	0.087658
21.3618	0.01268	13.3658	-0.713298	20.7655	0.278794			5.26326	0.172081	4.64354	-0.052123	19.8966	0.090402
21.3789	0.018443	13.3765	-0.712918	20.7822	0.276743			5.26749	0.169671	4.64728	-0.053244	19.9126	0.092998
21.3961	0.021583	13.3873	-0.712904	20.7989	0.275401			5.27173	0.168567	4.65101	-0.052658	19.9286	0.092053
21.4133	0.023671	13.398	-0.713444	20.8156	0.275242			5.27596	0.165591	4.65475	-0.052797	19.9446	0.092067
21.4305	0.025252	13.4088	-0.713425	20.8323	0.276938			5.2802	0.165059	4.65849	-0.053111	19.9606	0.09286
21.4477	0.02474	13.4196	-0.710729	20.849	0.277442			5.28443	0.167851	4.66222	-0.052699	19.9766	0.092809
21.4649	0.022947	13.4303	-0.708034	20.8657	0.278923			5.28867	0.169245	4.66596	-0.052079	19.9926	0.093767
21.4821	0.02084	13.4411	-0.707475	20.8824	0.278779			5.2929	0.168689	4.6697	-0.051629	20.0086	0.094299
21.4993	0.020998	13.4518	-0.70706	20.8991	0.279228			5.29714	0.168154	4.67343	-0.051303	20.0246	0.09358
21.5164	0.022565	13.4626	-0.706875	20.9158	0.278307			5.30137	0.16748	4.67717	-0.051222	20.0406	0.093143
21.5336	0.023141	13.4733	-0.706785	20.9326	0.278904			5.30561	0.166197	4.68091	-0.051111	20.0566	0.091257
21.5508	0.021738	13.4841	-0.708081	20.9493	0.277677			5.30984	0.166047	4.68464	-0.050354	20.0727	0.091397
21.568	0.021013	13.4948	-0.71088	20.966	0.275591			5.31407	0.166574	4.68838	-0.049304	20.0887	0.093545
21.5852	0.019193	13.5056	-0.713029	20.9827	0.275402			5.31831	0.167315	4.69212	-0.048717	20.1047	0.094329
21.6024	0.017062	13.5163	-0.71317	20.9994	0.276866			5.32255	0.168313	4.69585	-0.046536	20.1207	0.096622
21.6196	0.01631	13.5271	-0.713305	21.0161	0.27695			5.32678	0.169808	4.69959	-0.047171	20.1367	0.095365
21.6367	0.015247	13.5378	-0.713027	21.0328	0.276858			5.33102	0.170356	4.70333	-0.046179	20.1527	0.094361
21.6539	0.014909	13.5486	-0.71275	21.0495	0.275183			5.33525	0.169423	4.70706	-0.045675	20.1687	0.092941
21.6711	0.015713	13.5594	-0.711577	21.0662	0.27568			5.33949	0.167727	4.7108	-0.046581	20.1847	0.091807
21.6883	0.0184	13.5701	-0.710152	21.0829	0.276325			5.34372	0.166757	4.71453	-0.047213	20.2007	0.090338
21.7055	0.019458	13.5809	-0.709259	21.0996	0.280005			5.34796	0.167386	4.71827	-0.04766	20.2167	0.089388
21.7227	0.019527	13.5916	-0.708798	21.1163	0.275554			5.35219	0.168704	4.72201	-0.047721	20.2327	0.090778
21.7399	0.019507	13.6024	-0.708736	21.133	0.273408			5.35643	0.169326	4.72574	-0.048213	20.2487	0.090205
21.757	0.016636	13.6131	-0.709532	21.1497	0.271599			5.36066	0.169462	4.72948	-0.049175	20.2647	0.091109
21.7742	0.014309	13.6239	-0.710455	21.1665	0.275623			5.3649	0.168743	4.73322	-0.049361	20.2808	0.09059
21.7914	0.013489	13.6346	-0.712682	21.1832	0.275823			5.36913	0.167168	4.73695	-0.048921	20.2968	0.092694
21.8086	0.014798	13.6454	-0.714908	21.1999	0.276751			5.37337	0.166398	4.74069	-0.048981	20.3128	0.093028
21.8258	0.016678	13.6561	-0.715626	21.2166	0.276724			5.3776	0.166035	4.74443	-0.049381	20.3288	0.094856
21.843	0.018379	13.6669	-0.716084	21.2333	0.275502			5.38183	0.165503	4.74816	-0.050991	20.3448	0.093369
21.8602	0.018644	13.6776	-0.715727	21.25	0.276627			5.38607	0.163842	4.7519	-0.052626	20.3608	0.093452
21.8774	0.016935	13.6884	-0.714879	21.2667	0.278706			5.39031	0.164672	4.75564	-0.053599	20.3768	0.092179
21.8945	0.014734	13.6991	-0.714342	21.2834	0.280845			5.39454	0.165881	4.75937	-0.053056	20.3928	0.089161
21.9117	0.012358	13.7099	-0.714279	21.3001	0.280177			5.39878	0.165561	4.76311	-0.053483	20.4088	0.085793
21.9289	0.010161	13.7207	-0.714333	21.3168	0.27919			5.40301	0.166525	4.76685	-0.054596	20.4248	0.085656
21.9461	0.011798	13.7314	-0.715	21.3335	0.281751			5.40725	0.166659	4.77058	-0.053801	20.4408	0.086144
21.9633	0.01499	13.7422	-0.715666	21.3502	0.283636			5.41148	0.165632	4.77432	-0.052883	20.4568	0.085153
21.9805	0.017248	13.7529	-0.715219	21.3669	0.284961			5.41572	0.166331	4.77806	-0.054353	20.4728	0.082811
21.9977	0.019396	13.7637	-0.71469	21.3836	0.286783			5.41995	0.166542	4.78179	-0.055245	20.4888	0.08107
22.0148	0.020609	13.7744	-0.71472	21.4003	0.288053			5.42419	0.165915	4.78553	-0.055269	20.5049	0.084097
22.032	0.020721	13.7852	-0.714994	21.417	0.284281			5.42842	0.167125	4.78927	-0.056551	20.5209	0.085262
22.0492	0.019648	13.7959	-0.714909	21.4338	0.278586			5.43266	0.168244	4.793	-0.057805	20.5369	0.086426
22.0664	0.019181	13.8067	-0.714414	21.4505	0.27769			5.43689	0.169209	4.79674	-0.058071	20.5529	0.085014
22.0836	0.019188	13.8174	-0.713968	21.4672	0.280069			5.44113	0.169061	4.80047	-0.056208	20.5689	0.084477
22.1008	0.01968	13.8282	-0.713685	21.4839	0.281106			5.44536	0.166446	4.80421	-0.05453	20.5849	0.084006
22.118	0.021062	13.8389	-0.713406	21.5006	0.280241			5.4496	0.165715	4.80795	-0.054644	20.6009	0.086233
22.1352	0.020521	13.8497	-0.713718	21.5173	0.27852			5.45383	0.164441	4.81168	-0.052797	20.6169	0.085207
22.1523	0.018303	13.8605	-0.714029	21.534	0.280572			5.45807	0.163751	4.81542	-0.051553	20.6329	0.082326
22.1695	0.019551	13.8712	-0.714025	21.5507	0.278762			5.4623	0.164979	4.81916	-0.050333	20.6489	0.080402
22.1867	0.018771	13.882	-0.713926	21.5674	0.275965			5.46654	0.166535	4.82289	-0.051155	20.6649	0.086077
22.2039	0.017558	13.8927	-0.713362	21.5841	0.273813			5.47077	0.16923	4.82663	-0.049618	20.6809	0.091603
22.2211	0.017313	13.9035	-0.712401	21.6008	0.275147			5.47501	0.169431	4.83037	-0.049347	20.6969	0.09416
22.2383	0.018174	13.9142	-0.711658	21.6175	0.274285			5.47924	0.168707	4.8341	-0.050335	20.713	0.090265
22.2555	0.017973	13.925	-0.711405	21.6342	0.271242			5.48348	0.167592	4.83784	-0.051116	20.729	0.090319
22.2726	0.016954	13.9357	-0.711227	21.6509	0.270048			5.48771	0.169071	4.84158	-0.051475	20.745	0.09063
22.2898	0.018038	13.9465	-0.711921	21.6676	0.271688			5.49195	0.168484	4.84531	-0.05064	20.761	0.089463
22.307	0.015877	13.9572	-0.712614	21.6844	0.271842			5.49618	0.168946	4.84905	-0.049641	20.777	0.084671
22.3242	0.014056	13.968	-0.711973	21.7011	0.271865			5.50042	0.167523	4.85278	-0.051141	20.793	0.083553
22.3414	0.01551	13.9787	-0.711094	21.7178	0.274558			5.50465	0.16788	4.85652	-0.051579	20.809	0.082319
22.3586	0.014532	13.9895	-0.711641	21.7345	0.274852			5.50889	0.169131	4.86026	-0.051996	20.825	0.080455
22.3758	0.015037	14.0003	-0.713087	21.7512	0.2718			5.51312	0.169895	4.864	-0.051959	20.841	0.081689
22.3929	0.016652	14.011	-0.714056	21.7679	0.266171			5.51736	0.169314	4.86773	-0.052396	20.857	0.084743
22.4101	0.016091	14.0218	-0.714261	21.7846	0.26167			5.52159	0.167481	4.87147	-0.053412	20.873	0.089715
22.4273	0.015941	14.0325	-0.714393	21.8013	0.258482			5.52583	0.167121	4.8752	-0.053757	20.889	0.094695
22.4445	0.015041	14.0433	-0.71412	21.818	0.256796			5.53006	0.166589	4.87894	-0.052929	20.905	0.097465
22.4617	0.012428	14.054	-0.713847	21.8347	0.259529			5.5343	0.165718	4.88268	-0.051084	20.9211	0.096463
22.4789	0.011146	14.0648	-0.711697	21.8514	0.260924			5.53853	0.164308	4.88641	-0.049981	20.9371	0.089649
22.4961	0.009609	14.0755	-0.709379	21.8681	0.261071			5.54277	0.164728	4.89015	-0.048432	20.9531	0.085893
22.5132	0.008332	14.0863	-0.707157	21.8848	0.259651			5.547	0.166783	4.89389	-0.047958	20.9691	0.080349
22.5304	0.009905	14.097	-0.704979	21.9015	0.260297			5.55124	0.167426	4.89762	-0.048613	20.9851	0.079231
22.5476	0.009394	14.1078	-0.704398	21.9183	0.261931			5.55547	0.165707	4.90136	-0.048293	21.0011	0.080426
22.5648	0.008596	14.1185	-0.705734	21.935	0.263859			5.55971	0.16685	4.9051	-0.047168	21.0171	0.085201
22.582	0.008446	14.1293	-0.706777	21.9517	0.265078			5.56394	0.16583	4.90883	-0.046627	21.0331	0.087774
22.5992	0.008751	14.14	-0.706777	21.9684	0.265032			5.56818	0.16578	4.91257	-0.046571	21.0491	0.087495
22.6164	0.009348	14.1508	-0.706777	21.9851	0.26325			5.57241	0.166157	4.91631	-0.04727	21.0651	0.08819
22.6336	0.010381	14.1616	-0.707558	22.0018	0.264153			5.57665	0.165744	4.92004	-0.0458	21.0811	0.085732
22.6507	0.012481	14.1723	-0.708346	22.0185	0.26481			5.58088	0.165991	4.92378	-0.046014	21.0971	0.083041
22.6679	0.014523	14.1831	-0.709253	22.0352	0.26518			5.58512	0.166094	4.92751	-0.04618	21.1131	0.079728
22.6851	0.015751	14.1938	-0.710196	22.0519	0.266122			5.58935	0.166313	4.93125	-0.046828	21.1292	0.083534
22.7023	0.01569	14.2046	-0.711095	22.0686	0.264927			5.59359	0.166727	4.93499	-0.046871	21.1452	0.087384
22.7195	0.015184	14.2153	-0.711955	22.0853	0.263043			5.59782	0.16663	4.93872	-0.047837	21.1612	0.088877
22.7367	0.014292	14.2261	-0.712731	22.102	0.262956			5.60206	0.167901	4.94246	-0.047903	21.1772	0.089452
22.7539	0.013139	14.2368	-0.713311	22.1187	0.263132			5.60629	0.167855	4.9462	-0.048112	21.1932	0.08948
22.771	0.011999	14.2476	-0.71376	22.1354	0.262459			5.61053	0.167812	4.94993	-0.047596	21.2092	0.091171
22.7882	0.012978	14.2583	-0.712352	22.1521	0.259965			5.61476	0.168764	4.95367	-0.046721	21.2252	0.089789
22.8054	0.014411	14.2691	-0.710944	22.1688	0.262728			5.61899	0.169457	4.95741	-0.04694	21.2412	0.085489
22.8226	0.015716	14.2798	-0.710508	22.1856	0.26501			5.62323	0.169816	4.96114	-0.047411	21.2572	0.081377
22.8398	0.015457	14.2906	-0.710261	22.2023	0.266167			5.62746	0.170634	4.96488	-0.046823	21.2732	0.081573
22.857	0.014352	14.3014	-0.711183	22.219	0.270025			5.6317	0.172295	4.96862	-0.046762	21.2892	0.081593
22.8742	0.012845	14.3121	-0.712877	22.2357	0.270801			5.63593	0.172998	4.97235	-0.048922	21.3052	0.079997
22.8913	0.011881	14.3229	-0.714257	22.2524	0.269289			5.64017	0.17417	4.97609	-0.048508	21.3212	0.082754
22.9085	0.010331	14.3336	-0.715111	22.2691	0.26696			5.6444	0.173349	4.97983	-0.049021	21.3373	0.080887
22.9257	0.008073	14.3444	-0.715745	22.2858	0.264308			5.64864	0.173428	4.98356	-0.048156	21.3533	0.080531
22.9429	0.005123	14.3551	-0.715018	22.3025	0.261666			5.65287	0.174081	4.9873	-0.048573	21.3693	0.081883
22.9601	0.007011	14.3659	-0.714291	22.3192	0.259373			5.65711	0.174726	4.99104	-0.048532	21.3853	0.08513
22.9773	0.009003	14.3766	-0.712894	22.3359	0.260231			5.66134	0.174643	4.99477	-0.048735	21.4013	0.08966
22.9945	0.010506	14.3874	-0.711431	22.3526	0.261781			5.66558	0.174265	4.99851	-0.048536	21.4173	0.089151
23.0117	0.010149	14.3981	-0.71201	22.3693	0.263496			5.66982	0.173027	5.00225	-0.048979	21.4333	0.082817
23.0288	0.010785	14.4089	-0.713546	22.386	0.26238			5.67405	0.17249	5.00598	-0.049353	21.4493	0.080187
23.046	0.010816	14.4196	-0.714555	22.4027	0.262563			5.67829	0.172621	5.00972	-0.050172	21.4653	0.079531
23.0632	0.010009	14.4304	-0.714911	22.4195	0.263748			5.68252	0.172048	5.01345	-0.051392	21.4813	0.082933
23.0804	0.013789	14.4411	-0.71531	22.4362	0.263384			5.68675	0.171973	5.01719	-0.052117	21.4973	0.082707
23.0976	0.015377	14.4519	-0.715868	22.4529	0.26345			5.69099	0.172716	5.02093	-0.052864	21.5133	0.082536
23.1148	0.015738	14.4627	-0.716427	22.4696	0.263268			5.69522	0.174857	5.02466	-0.053537	21.5293	0.086602
23.132	0.016052	14.4734	-0.71442	22.4863	0.261512			5.69946	0.174302	5.0284	-0.053533	21.5454	0.087725
23.1491	0.015762	14.4842	-0.712368	22.503	0.262011			5.70369	0.172712	5.03214	-0.052666	21.5614	0.087879
23.1663	0.014315	14.4949	-0.711285	22.5197	0.262464			5.70793	0.172342	5.03587	-0.052996	21.5774	0.084992
23.1835	0.01189	14.5057	-0.710521	22.5364	0.261755			5.71216	0.172179	5.03961	-0.052085	21.5934	0.083934
23.2007	0.013704	14.5164	-0.71106	22.5531	0.264246			5.7164	0.171846	5.04335	-0.05356	21.6094	0.082408
23.2179	0.013095	14.5272	-0.712815	22.5698	0.264975			5.72063	0.172654	5.04708	-0.053044	21.6254	0.081223
23.2351	0.012408	14.5379	-0.714348	22.5865	0.26351			5.72487	0.172131	5.05082	-0.052171	21.6414	0.081035
23.2523	0.014862	14.5487	-0.715333	22.6032	0.262137			5.7291	0.1718	5.05456	-0.052041	21.6574	0.082404
23.2694	0.012918	14.5594	-0.716329	22.6199	0.260564			5.73334	0.172901	5.05829	-0.051639	21.6734	0.085675
23.2866	0.012681	14.5702	-0.717519	22.6366	0.2595			5.73758	0.172736	5.06203	-0.051029	21.6894	0.086626
23.3038	0.014728	14.5809	-0.718709	22.6533	0.261441			5.74181	0.172512	5.06576	-0.049722	21.7054	0.087081
23.321	0.012771	14.5917	-0.718368	22.67	0.263813			5.74604	0.17118	5.0695	-0.048402	21.7214	0.085931
23.3382	0.012853	14.6025	-0.717701	22.6868	0.265114			5.75028	0.171276	5.07324	-0.047581	21.7374	0.083449
23.3554	0.013099	14.6132	-0.71692	22.7035	0.263576			5.75451	0.171423	5.07698	-0.046577	21.7534	0.082201
23.3726	0.01137	14.624	-0.71606	22.7202	0.261821			5.75875	0.172728	5.08071	-0.046449	21.7695	0.084426
23.3898	0.014146	14.6347	-0.714555	22.7369	0.261364			5.76298	0.173273	5.08445	-0.047372	21.7855	0.084551
23.4069	0.015977	14.6455	-0.711919	22.7536	0.262677			5.76722	0.173545	5.08818	-0.048365	21.8015	0.083526
23.4241	0.016066	14.6562	-0.709559	22.7703	0.268269			5.77145	0.175106	5.09192	-0.046159	21.8175	0.080918
23.4413	0.014239	14.667	-0.708969	22.787	0.270491			5.77569	0.175629	5.09566	-0.047034	21.8335	0.079923
23.4585	0.012282	14.6777	-0.70838	22.8037	0.269778			5.77993	0.17239	5.09939	-0.049051	21.8495	0.079331
23.4757	0.010915	14.6885	-0.706932	22.8204	0.267458			5.78416	0.171095	5.10313	-0.050643	21.8655	0.075459
23.4929	0.011024	14.6992	-0.705389	22.8371	0.265062			5.7884	0.168754	5.10687	-0.051223	21.8815	0.076736
23.5101	0.012245	14.71	-0.705725	22.8538	0.263131			5.79263	0.167822	5.1106	-0.051476	21.8975	0.077739
23.5272	0.013618	14.7207	-0.706988	22.8705	0.262719			5.79687	0.16834	5.11434	-0.052264	21.9135	0.081562
23.5444	0.014698	14.7315	-0.707747	22.8872	0.264502			5.8011	0.168972	5.11808	-0.052008	21.9295	0.080747
23.5616	0.013233	14.7422	-0.707849	22.9039	0.265678			5.80534	0.168618	5.12181	-0.050848	21.9455	0.079891
23.5788	0.011892	14.753	-0.708128	22.9206	0.264974			5.80957	0.167009	5.12555	-0.050726	21.9615	0.08053
23.596	0.010939	14.7638	-0.709094	22.9374	0.264246			5.81381	0.165123	5.12929	-0.051043	21.9776	0.084129
23.6132	0.010699	14.7745	-0.710059	22.9541	0.265157			5.81804	0.163739	5.13302	-0.050356	21.9936	0.085627
23.6304	0.009017	14.7853	-0.711939	22.9708	0.267546			5.82228	0.162223	5.13676	-0.050337	22.0096	0.085182
23.6476	0.008797	14.796	-0.713846	22.9875	0.267446			5.82651	0.16332	5.14049	-0.050913	22.0256	0.08007
23.6647	0.009502	14.8068	-0.714378	23.0042	0.267322			5.83075	0.163836	5.14423	-0.050084	22.0416	0.079086
23.6819	0.007184	14.8175	-0.714429	23.0209	0.266774			5.83498	0.163708	5.14797	-0.050211	22.0576	0.080531
23.6991	0.004493	14.8283	-0.714222	23.0376	0.26446			5.83922	0.164683	5.1517	-0.049738	22.0736	0.083998
23.7163	0.003293	14.839	-0.713759	23.0543	0.262215			5.84345	0.16459	5.15544	-0.049377	22.0896	0.083991
23.7335	0.005233	14.8498	-0.713361	23.071	0.260903			5.84769	0.166011	5.15918	-0.049624	22.1056	0.084019
23.7507	0.008736	14.8605	-0.713129	23.0877	0.261519			5.85192	0.165642	5.16291	-0.04892	22.1216	0.081238
23.7679	0.013215	14.8713	-0.712894	23.1044	0.262623			5.85616	0.164456	5.16665	-0.048608	22.1376	0.079382
23.785	0.017499	14.882	-0.712592	23.1211	0.263534			5.86039	0.163996	5.17039	-0.049052	22.1536	0.077307
23.8022	0.016604	14.8928	-0.712289	23.1378	0.264148			5.86463	0.164562	5.17412	-0.050565	22.1696	0.076074
23.8194	0.015513	14.9036	-0.713378	23.1545	0.267277			5.86886	0.164662	5.17786	-0.052138	22.1857	0.075897
23.8366	0.01382	14.9143	-0.714787	23.1712	0.267179			5.8731	0.165357	5.1816	-0.053865	22.2017	0.076508
23.8538	0.011161	14.9251	-0.715082	23.188	0.265023			5.87733	0.165245	5.18533	-0.054791	22.2177	0.077879
23.871	0.013759	14.9358	-0.714591	23.2047	0.26501			5.88157	0.166068	5.18907	-0.054143	22.2337	0.082935
23.8882	0.012576	14.9466	-0.713993	23.2214	0.264337			5.8858	0.165583	5.19281	-0.054169	22.2497	0.083582
23.9053	0.008948	14.9573	-0.713198	23.2381	0.264181			5.89004	0.1655	5.19654	-0.054383	22.2657	0.082238
23.9225	0.008113	14.9681	-0.712348	23.2548	0.266269			5.89427	0.164694	5.20028	-0.054412	22.2817	0.082538
23.9397	0.005974	14.9788	-0.711106	23.2715	0.265604			5.89851	0.163198	5.20402	-0.055203	22.2977	0.083278
23.9569	0.004722	14.9896	-0.709864	23.2882	0.264267			5.90274	0.161042	5.20775	-0.056783	22.3137	0.08057
23.9741	0.005555	15.0003	-0.710137	23.3049	0.262776			5.90698	0.160734	5.21149	-0.056003	22.3297	0.077315
23.9913	0.007876	15.0111	-0.710604	23.3216	0.261502			5.91121	0.160693	5.21523	-0.056691	22.3457	0.07559
24.0085	0.009386	15.0218	-0.71135	23.3383	0.260464			5.91545	0.160558	5.21896	-0.056118	22.3617	0.077403
24.0256	0.010435	15.0326	-0.712242	23.355	0.25986			5.91968	0.162842	5.2227	-0.055476	22.3777	0.077782
24.0428	0.012051	15.0433	-0.712544	23.3717	0.261787			5.92392	0.16285	5.22644	-0.054408	22.3938	0.079126
24.06	0.012664	15.0541	-0.712044	23.3884	0.264028			5.92815	0.162197	5.23017	-0.05363	22.4098	0.080537
24.0772	0.012462	15.0649	-0.711174	23.4051	0.26592			5.93239	0.162687	5.23391	-0.053232	22.4258	0.08275
24.0944	0.011426	15.0756	-0.708774	23.4218	0.26582			5.93662	0.162419	5.23764	-0.052657	22.4418	0.081906
24.1116	0.011802	15.0864	-0.706373	23.4386	0.265121			5.94085	0.163003	5.24138	-0.052272	22.4578	0.083612
24.1288	0.011839	15.0971	-0.704976	23.4553	0.263694			5.94509	0.164683	5.24512	-0.052988	22.4738	0.086123
24.146	0.012119	15.1079	-0.703615	23.472	0.261166			5.94932	0.165237	5.24885	-0.053817	22.4898	0.08865
24.1631	0.014166	15.1186	-0.703655	23.4887	0.262265			5.95356	0.165487	5.25259	-0.052868	22.5058	0.087285
24.1803	0.015852	15.1294	-0.704211	23.5054	0.262708			5.95779	0.166621	5.25633	-0.052675	22.5218	0.08228
24.1975	0.015865	15.1401	-0.705345	23.5221	0.261902			5.96203	0.168599	5.26006	-0.051703	22.5378	0.077124
24.2147	0.013713	15.1509	-0.707051	23.5388	0.260332			5.96626	0.168491	5.2638	-0.051374	22.5538	0.074742
24.2319	0.014629	15.1616	-0.708519	23.5555	0.257431			5.9705	0.167547	5.26754	-0.053311	22.5698	0.075932
24.2491	0.013365	15.1724	-0.709332	23.5722	0.254124			5.97473	0.167117	5.27127	-0.055068	22.5858	0.08015
24.2663	0.011467	15.1831	-0.710083	23.5889	0.253566			5.97897	0.168005	5.27501	-0.056201	22.6019	0.08239
24.2834	0.011905	15.1939	-0.709233	23.6056	0.253676			5.9832	0.168267	5.27875	-0.054937	22.6179	0.08281
24.3006	0.009951	15.2047	-0.708384	23.6223	0.254095			5.98744	0.167574	5.28248	-0.053971	22.6339	0.080644
24.3178	0.008054	15.2154	-0.708076	23.639	0.254634			5.99167	0.167402	5.28622	-0.053376	22.6499	0.079055
24.335	0.006844	15.2262	-0.7079	23.6557	0.254402			5.99591	0.166245	5.28995	-0.053367	22.6659	0.080318
24.3522	0.005203	15.2369	-0.707662	23.6724	0.254962			6.00014	0.166331	5.29369	-0.05226	22.6819	0.079733
24.3694	0.005655	15.2477	-0.707376	23.6892	0.256874			6.00438	0.166848	5.29743	-0.050767	22.6979	0.080612
24.3866	0.006326	15.2584	-0.707641	23.7059	0.259072			6.00861	0.168271	5.30117	-0.050402	22.7139	0.0803
24.4037	0.00407	15.2692	-0.708985	23.7226	0.261049			6.01285	0.169142	5.3049	-0.049013	22.7299	0.080753
24.4209	0.002664	15.2799	-0.710089	23.7393	0.262571			6.01708	0.171208	5.30864	-0.046949	22.7459	0.079415
24.4381	0.000259	15.2907	-0.709243	23.756	0.261767			6.02132	0.172491	5.31237	-0.047999	22.7619	0.079728
24.4553	-0.003283	15.3014	-0.708396	23.7727	0.259965			6.02555	0.174757	5.31611	-0.046634	22.7779	0.07827
24.4725	-0.0023	15.3122	-0.708773	23.7894	0.257299			6.02979	0.17519	5.31985	-0.046018	22.7939	0.084815
24.4897	-0.001573	15.3229	-0.70932	23.8061	0.253399			6.03402	0.175988	5.32358	-0.04535	22.81	0.089774
24.5069	-0.000753	15.3337	-0.710219	23.8228	0.250027			6.03826	0.176172	5.32732	-0.044872	22.826	0.093379
24.5241	0.000698	15.3445	-0.711312	23.8395	0.247576			6.04249	0.175553	5.33106	-0.04544	22.842	0.087654
24.5412	0.001231	15.3552	-0.712116	23.8562	0.246559			6.04673	0.175738	5.33479	-0.045777	22.858	0.084345
24.5584	0.001675	15.366	-0.712521	23.8729	0.247323			6.05096	0.17602	5.33853	-0.045405	22.874	0.082591
24.5756	0.002252	15.3767	-0.712624	23.8896	0.249147			6.0552	0.175046	5.34227	-0.04606	22.89	0.081507
24.5928	0.00376	15.3875	-0.711388	23.9063	0.251932			6.05943	0.17275	5.346	-0.046756	22.906	0.083585
24.61	0.003698	15.3982	-0.710151	23.923	0.254451			6.06367	0.169637	5.34974	-0.046425	22.922	0.0874
24.6272	0.003788	15.409	-0.710365	23.9398	0.256228			6.0679	0.167428	5.35348	-0.046565	22.938	0.087478
24.6444	0.006146	15.4197	-0.710647	23.9565	0.257114			6.07214	0.165849	5.35721	-0.047277	22.954	0.083481
24.6615	0.006207	15.4305	-0.711139	23.9732	0.256031			6.07637	0.16125	5.36095	-0.047109	22.97	0.080382
24.6787	0.005811	15.4412	-0.711712	23.9899	0.258354			6.08061	0.160212	5.36468	-0.047229	22.986	0.082251
24.6959	0.005426	15.452	-0.711162	24.0066	0.260364			6.08484	0.157501	5.36842	-0.046506	23.002	0.085723
24.7131	0.006767	15.4627	-0.709446	24.0233	0.258807			6.08908	0.158582	5.37216	-0.046918	23.018	0.085287
24.7303	0.006626	15.4735	-0.708237	24.04	0.258127			6.09331	0.157917	5.37589	-0.047504	23.0341	0.083747
24.7475	0.007023	15.4842	-0.708507	24.0567	0.255711			6.09755	0.157198	5.37963	-0.047209	23.0501	0.081275
24.7647	0.010195	15.495	-0.708805	24.0734	0.25077			6.10178	0.157645	5.38337	-0.046873	23.0661	0.08165
24.7819	0.010927	15.5058	-0.710119	24.0901	0.252202			6.10602	0.156993	5.3871	-0.048076	23.0821	0.084368
24.799	0.010725	15.5165	-0.711434	24.1068	0.253454			6.11026	0.157583	5.39084	-0.050084	23.0981	0.087413
24.8162	0.009765	15.5273	-0.712731	24.1235	0.254778			6.11449	0.158925	5.39458	-0.050948	23.1141	0.090772
24.8334	0.007946	15.538	-0.714023	24.1402	0.258044			6.11873	0.159334	5.39831	-0.05042	23.1301	0.090022
24.8506	0.005935	15.5488	-0.714602	24.1569	0.257036			6.12296	0.157824	5.40205	-0.050698	23.1461	0.089464
24.8678	0.004726	15.5595	-0.714628	24.1736	0.254379			6.1272	0.157247	5.40579	-0.050796	23.1621	0.090829
24.885	0.005404	15.5703	-0.714758	24.1904	0.25288			6.13143	0.157158	5.40952	-0.050992	23.1781	0.091715
24.9022	0.005878	15.581	-0.7151	24.2071	0.251325			6.13567	0.158293	5.41326	-0.051605	23.1941	0.091469
24.9193	0.006519	15.5918	-0.715379	24.2238	0.251276			6.1399	0.159369	5.417	-0.051479	23.2101	0.089646
24.9365	0.007101	15.6025	-0.715075	24.2405	0.253796			6.14414	0.161445	5.42073	-0.051869	23.2261	0.085772
24.9537	0.006201	15.6133	-0.714771	24.2572	0.255638			6.14837	0.162184	5.42447	-0.052725	23.2422	0.085101
24.9709	0.007624	15.624	-0.713938	24.2739	0.256674			6.15261	0.161638	5.42821	-0.055548	23.2582	0.087075
24.9881	0.008861	15.6348	-0.713024	24.2906	0.256951			6.15684	0.16325	5.43194	-0.05637	23.2742	0.090373
25.0053	0.008074	15.6456	-0.712152	24.3073	0.257316			6.16108	0.163786	5.43568	-0.056092	23.2902	0.092814
25.0225	0.007947	15.6563	-0.711304	24.324	0.257927			6.16531	0.163533	5.43942	-0.053594	23.3062	0.089581
25.0396	0.006539	15.6671	-0.710863	24.3407	0.258159			6.16955	0.166465	5.44315	-0.053105	23.3222	0.088165
25.0568	0.004452	15.6778	-0.711012	24.3574	0.256164			6.17378	0.167624	5.44689	-0.054585	23.3382	0.090073
25.074	0.004752	15.6886	-0.711233	24.3741	0.255575			6.17802	0.168776	5.45062	-0.055017	23.3542	0.091232
25.0912	0.005561	15.6993	-0.711802	24.3908	0.254892			6.18225	0.16989	5.45436	-0.055808	23.3702	0.088784
25.1084	0.006983	15.7101	-0.712371	24.4075	0.253015			6.18649	0.171002	5.4581	-0.056476	23.3862	0.08376
25.1256	0.009206	15.7208	-0.713116	24.4243	0.254391			6.19072	0.170784	5.46183	-0.056087	23.4022	0.08159
25.1428	0.010151	15.7316	-0.713871	24.441	0.257138			6.19496	0.171326	5.46557	-0.056074	23.4182	0.081869
25.1599	0.009882	15.7423	-0.713773	24.4577	0.261004			6.19919	0.171842	5.46931	-0.056918	23.4342	0.085841
25.1771	0.008717	15.7531	-0.713324	24.4744	0.261329			6.20343	0.171709	5.47304	-0.056557	23.4503	0.089946
25.1943	0.007562	15.7638	-0.713278	24.4911	0.260047			6.20766	0.170335	5.47678	-0.055004	23.4663	0.090552
25.2115	0.008975	15.7746	-0.713672	24.5078	0.257589			6.2119	0.171036	5.48052	-0.054709	23.4823	0.089707
25.2287	0.011014	15.7853	-0.713958	24.5245	0.255353			6.21613	0.170225	5.48425	-0.054674	23.4983	0.086594
25.2459	0.012815	15.7961	-0.713924	24.5412	0.254283			6.22037	0.169651	5.48799	-0.054202	23.5143	0.084941
25.2631	0.01309	15.8069	-0.713887	24.5579	0.254401			6.2246	0.169279	5.49173	-0.054827	23.5303	0.084207
25.2803	0.01211	15.8176	-0.713638	24.5746	0.256423			6.22884	0.170099	5.49546	-0.054705	23.5463	0.083873
25.2974	0.010257	15.8284	-0.71339	24.5913	0.25557			6.23307	0.171545	5.4992	-0.056278	23.5623	0.086171
25.3146	0.008376	15.8391	-0.712787	24.608	0.254828			6.23731	0.172552	5.50293	-0.057079	23.5783	0.088466
25.3318	0.007077	15.8499	-0.712088	24.6247	0.255212			6.24154	0.172359	5.50667	-0.057192	23.5943	0.093675
25.349	0.006392	15.8606	-0.711321	24.6414	0.253731			6.24578	0.171537	5.51041	-0.056036	23.6103	0.093269
25.3662	0.006419	15.8714	-0.710499	24.6581	0.252136			6.25001	0.170809	5.51415	-0.05659	23.6263	0.088168
25.3834	0.003603	15.8821	-0.709725	24.6748	0.250561			6.25425	0.171087	5.51788	-0.058114	23.6423	0.082146
25.4006	0.000157	15.8929	-0.709051	24.6916	0.24944			6.25848	0.170703	5.52162	-0.059529	23.6583	0.080566
25.4177	-0.002904	15.9036	-0.708487	24.7083	0.249285			6.26272	0.170474	5.52535	-0.059924	23.6744	0.085509
25.4349	-0.002843	15.9144	-0.709065	24.725	0.249378			6.26695	0.170428	5.52909	-0.059272	23.6904	0.089697
25.4521	-0.002573	15.9251	-0.709642	24.7417	0.24839			6.27119	0.171915	5.53283	-0.060077	23.7064	0.088828
25.4693	-0.000652	15.9359	-0.709071	24.7584	0.249631			6.27542	0.172441	5.53656	-0.06137	23.7224	0.088863
25.4865	0.003529	15.9467	-0.708312	24.7751	0.25025			6.27965	0.172995	5.5403	-0.061259	23.7384	0.08925
25.5037	0.006303	15.9574	-0.708692	24.7918	0.248341			6.28389	0.173822	5.54404	-0.061566	23.7544	0.086875
25.5209	0.008986	15.9682	-0.709758	24.8085	0.25163			6.28812	0.173287	5.54777	-0.061673	23.7704	0.087172
25.538	0.011574	15.9789	-0.709684	24.8252	0.253423			6.29236	0.172749	5.55151	-0.060192	23.7864	0.087341
25.5552	0.01403	15.9897	-0.707871	24.8419	0.252912			6.29659	0.172168	5.55525	-0.060386	23.8024	0.086872
25.5724	0.014559	16.0004	-0.706516	24.8586	0.257046			6.30083	0.171916	5.55898	-0.06022	23.8184	0.085727
25.5896	0.014524	16.0112	-0.707471	24.8753	0.257558			6.30506	0.171731	5.56272	-0.061361	23.8344	0.081796
25.6068	0.014208	16.0219	-0.708427	24.892	0.255676			6.3093	0.1742	5.56646	-0.060723	23.8504	0.082619
25.624	0.011781	16.0327	-0.708677	24.9087	0.254468			6.31353	0.175862	5.57019	-0.058738	23.8664	0.081804
25.6412	0.008792	16.0434	-0.708873	24.9254	0.252259			6.31777	0.176488	5.57393	-0.056634	23.8825	0.084963
25.6584	0.006221	16.0542	-0.709705	24.9422	0.25033			6.322	0.17597	5.57766	-0.056535	23.8985	0.083692
25.6755	0.005995	16.0649	-0.710806	24.9589	0.250132			6.32624	0.175564	5.5814	-0.058153	23.9145	0.08618
25.6927	0.007753	16.0757	-0.710723	24.9756	0.251683			6.33047	0.175394	5.58514	-0.058673	23.9305	0.086705
25.7099	0.009216	16.0864	-0.709289	24.9923	0.252602			6.33471	0.17475	5.58887	-0.057705	23.9465	0.08674
25.7271	0.00984	16.0972	-0.708437	25.009	0.252145			6.33894	0.175625	5.59261	-0.056582	23.9625	0.084748
25.7443	0.009807	16.108	-0.709435	25.0257	0.255358			6.34318	0.176685	5.59635	-0.055773	23.9785	0.083483
25.7615	0.007394	16.1187	-0.710433	25.0424	0.258159			6.34741	0.176943	5.60008	-0.057737	23.9945	0.081846
25.7787	0.004197	16.1295	-0.711147	25.0591	0.260644			6.35165	0.177962	5.60382	-0.058124	24.0105	0.085288
25.7958	0.00229	16.1402	-0.711861	25.0758	0.264384			6.35588	0.178147	5.60756	-0.058989	24.0265	0.088013
25.813	-0.000125	16.151	-0.711887	25.0925	0.264323			6.36012	0.177832	5.61129	-0.058227	24.0425	0.089207
25.8302	-0.001057	16.1617	-0.711711	25.1092	0.262483			6.36435	0.177234	5.61503	-0.05884	24.0585	0.089586
25.8474	3.3e-05	16.1725	-0.710741	25.1259	0.261181			6.36859	0.176303	5.61877	-0.059088	24.0745	0.089139
25.8646	0.004112	16.1832	-0.709093	25.1426	0.258481			6.37282	0.176964	5.6225	-0.059651	24.0906	0.087326
25.8818	0.005976	16.194	-0.706992	25.1593	0.255934			6.37706	0.177116	5.62624	-0.059777	24.1066	0.088561
25.899	0.006444	16.2047	-0.703891	25.1761	0.254343			6.38129	0.176214	5.62998	-0.059242	24.1226	0.08924
25.9162	0.006088	16.2155	-0.701149	25.1928	0.255087			6.38553	0.174786	5.63371	-0.058883	24.1386	0.089286
25.9333	0.002626	16.2262	-0.70274	25.2095	0.256358			6.38976	0.17385	5.63745	-0.05899	24.1546	0.090461
25.9505	-0.000331	16.237	-0.704332	25.2262	0.257912			6.394	0.173919	5.64119	-0.059374	24.1706	0.08865
25.9677	-0.002054	16.2478	-0.704632	25.2429	0.258151			6.39823	0.173539	5.64492	-0.059888	24.1866	0.087396
25.9849	-0.001132	16.2585	-0.7047	25.2596	0.257882			6.40247	0.173207	5.64866	-0.059859	24.2026	0.086538
26.0021	0.000776	16.2693	-0.704903	25.2763	0.257142			6.4067	0.17262	5.6524	-0.059617	24.2186	0.08588
26.0193	0.003774	16.28	-0.705189	25.293	0.255691			6.41094	0.172348	5.65613	-0.059166	24.2346	0.084107
26.0365	0.008308	16.2908	-0.705097	25.3097	0.254795			6.41517	0.17162	5.65987	-0.058269	24.2506	0.082795
26.0536	0.008464	16.3015	-0.7044	25.3264	0.253844			6.41941	0.170146	5.6636	-0.058652	24.2666	0.086193
26.0708	0.008673	16.3123	-0.703885	25.3431	0.252288			6.42364	0.167791	5.66734	-0.058883	24.2826	0.089965
26.088	0.00909	16.323	-0.704363	25.3598	0.250394			6.42788	0.167362	5.67108	-0.059027	24.2987	0.093442
26.1052	0.006765	16.3338	-0.70484	25.3765	0.249476			6.43211	0.166479	5.67481	-0.05796	24.3147	0.09572
26.1224	0.006736	16.3445	-0.706082	25.3932	0.249934			6.43635	0.165851	5.67855	-0.059384	24.3307	0.095177
26.1396	0.006644	16.3553	-0.707392	25.4099	0.25128			6.44058	0.165854	5.68229	-0.060169	24.3467	0.088925
26.1568	0.00438	16.366	-0.708976	25.4266	0.251656			6.44482	0.166637	5.68602	-0.059482	24.3627	0.087923
26.1739	0.002469	16.3768	-0.710684	25.4434	0.250985			6.44906	0.16773	5.68976	-0.058288	24.3787	0.085377
26.1911	0.001956	16.3876	-0.711855	25.4601	0.248317			6.45329	0.168636	5.6935	-0.057461	24.3947	0.083936
26.2083	0.002943	16.3983	-0.712386	25.4768	0.248538			6.45753	0.167559	5.69723	-0.05694	24.4107	0.080276
26.2255	0.005713	16.4091	-0.712917	25.4935	0.250147			6.46176	0.165854	5.70097	-0.056296	24.4267	0.081627
26.2427	0.008232	16.4198	-0.71345	25.5102	0.251869			6.466	0.164567	5.70471	-0.05605	24.4427	0.083356
26.2599	0.009601	16.4306	-0.713984	25.5269	0.252525			6.47023	0.165423	5.70844	-0.055937	24.4587	0.085594
26.2771	0.00885	16.4413	-0.712747	25.5436	0.25183			6.47446	0.166189	5.71218	-0.056272	24.4747	0.085063
26.2943	0.007049	16.4521	-0.711497	25.5603	0.249258			6.4787	0.166117	5.71592	-0.054753	24.4907	0.087032
26.3114	0.006389	16.4628	-0.711582	25.577	0.246996			6.48293	0.16622	5.71965	-0.052766	24.5068	0.083171
26.3286	0.006655	16.4736	-0.712078	25.5937	0.245859			6.48717	0.16623	5.72339	-0.054174	24.5228	0.083932
26.3458	0.006307	16.4843	-0.711619	25.6104	0.245856			6.49141	0.1654	5.72713	-0.053571	24.5388	0.084375
26.363	0.007123	16.4951	-0.710329	25.6271	0.246301			6.49564	0.165729	5.73086	-0.053354	24.5548	0.086449
26.3802	0.007946	16.5058	-0.709166	25.6438	0.246973			6.49988	0.166004	5.7346	-0.054122	24.5708	0.085154
26.3974	0.008055	16.5166	-0.708298	25.6605	0.247723			6.50411	0.168033	5.73834	-0.055799	24.5868	0.08469
26.4146	0.009751	16.5273	-0.707585	25.6773	0.248222			6.50835	0.166933	5.74207	-0.056495	24.6028	0.085229
26.4317	0.010005	16.5381	-0.708873	25.694	0.249539			6.51258	0.168038	5.74581	-0.057019	24.6188	0.09022
26.4489	0.009271	16.5489	-0.710161	25.7107	0.250455			6.51682	0.167263	5.74954	-0.057943	24.6348	0.090303
26.4661	0.009565	16.5596	-0.710419	25.7274	0.249916			6.52105	0.168199	5.75328	-0.058521	24.6508	0.091155
26.4833	0.009335	16.5704	-0.710475	25.7441	0.249251			6.52529	0.16902	5.75702	-0.058982	24.6668	0.090497
26.5005	0.009061	16.5811	-0.711152	25.7608	0.248505			6.52952	0.170461	5.76075	-0.059747	24.6828	0.090971
26.5177	0.008985	16.5919	-0.712232	25.7775	0.247694			6.53376	0.17132	5.76449	-0.060502	24.6988	0.09074
26.5349	0.008817	16.6026	-0.712578	25.7942	0.248556			6.53799	0.172071	5.76823	-0.060847	24.7149	0.088905
26.552	0.008734	16.6134	-0.711693	25.8109	0.250077			6.54222	0.172568	5.77196	-0.060799	24.7309	0.086379
26.5692	0.008668	16.6241	-0.711019	25.8276	0.251548			6.54646	0.172335	5.7757	-0.060674	24.7469	0.081868
26.5864	0.008394	16.6349	-0.711608	25.8443	0.249488			6.55069	0.171686	5.77944	-0.059237	24.7629	0.081564
26.6036	0.0102	16.6456	-0.712198	25.861	0.24829			6.55493	0.172455	5.78317	-0.05755	24.7789	0.082849
26.6208	0.011112	16.6564	-0.711042	25.8777	0.24739			6.55917	0.171587	5.78691	-0.055665	24.7949	0.083906
26.638	0.009747	16.6671	-0.709711	25.8944	0.246286			6.5634	0.172356	5.79065	-0.055214	24.8109	0.083176
26.6552	0.008367	16.6779	-0.711012	25.9111	0.248446			6.56764	0.173369	5.79438	-0.055545	24.8269	0.084126
26.6724	0.005641	16.6886	-0.713555	25.9278	0.251744			6.57187	0.172171	5.79812	-0.055073	24.8429	0.082305
26.6895	0.001911	16.6994	-0.714468	25.9446	0.255756			6.57611	0.171588	5.80185	-0.055046	24.8589	0.082271
26.7067	-0.002207	16.7102	-0.713402	25.9613	0.256003			6.58034	0.170775	5.80559	-0.055304	24.8749	0.084617
26.7239	-0.002712	16.7209	-0.712631	25.978	0.256571			6.58458	0.171196	5.80933	-0.05471	24.8909	0.088226
26.7411	-0.002138	16.7317	-0.71293	25.9947	0.257424			6.58881	0.1713	5.81306	-0.05394	24.9069	0.088824
26.7583	-0.001252	16.7424	-0.713229	26.0114	0.255979			6.59305	0.169652	5.8168	-0.053694	24.9229	0.087033
26.7755	0.001427	16.7532	-0.713418	26.0281	0.255869			6.59728	0.169525	5.82054	-0.053941	24.939	0.087952
26.7927	0.002847	16.7639	-0.713606	26.0448	0.255783			6.60151	0.16858	5.82427	-0.05474	24.955	0.089373
26.8098	0.003479	16.7747	-0.713018	26.0615	0.25291			6.60575	0.167906	5.82801	-0.054281	24.971	0.093572
26.827	0.004122	16.7854	-0.712176	26.0782	0.24945			6.60998	0.168982	5.83175	-0.05494	24.987	0.089375
26.8442	0.004016	16.7962	-0.711443	26.0949	0.247065			6.61422	0.170443	5.83548	-0.054494	25.003	0.088916
26.8614	0.00351	16.8069	-0.710811	26.1116	0.247172			6.61845	0.170533	5.83922	-0.053613	25.019	0.085756
26.8786	0.002657	16.8177	-0.710086	26.1283	0.248118			6.62269	0.170227	5.84296	-0.054571	25.035	0.087543
26.8958	0.001028	16.8284	-0.709131	26.145	0.247975			6.62692	0.16878	5.84669	-0.054484	25.051	0.086408
26.913	-0.000323	16.8392	-0.708247	26.1617	0.246575			6.63116	0.167751	5.85043	-0.054836	25.067	0.087008
26.9301	-0.001229	16.85	-0.708435	26.1785	0.249988			6.63539	0.168177	5.85417	-0.054928	25.083	0.085927
26.9473	-0.001229	16.8607	-0.708624	26.1952	0.251862			6.63963	0.168273	5.8579	-0.054644	25.099	0.0841
26.9645	-0.002585	16.8715	-0.709024	26.2119	0.253304			6.64386	0.168537	5.86164	-0.055224	25.115	0.087628
26.9817	-0.003872	16.8822	-0.709468	26.2286	0.258357			6.6481	0.168972	5.86538	-0.055347	25.131	0.086224
26.9989	-0.004701	16.893	-0.710774	26.2453	0.258564			6.65233	0.167357	5.86911	-0.05373	25.1471	0.086593
27.0161	-0.004502	16.9037	-0.712662	26.262	0.256337			6.65657	0.166489	5.87285	-0.052549	25.1631	0.085297
27.0333	7e-06	16.9145	-0.713598	26.2787	0.252828			6.6608	0.16421	5.87659	-0.052233	25.1791	0.086627
27.0504	0.004998	16.9252	-0.712871	26.2954	0.251008			6.66504	0.162945	5.88032	-0.052427	25.1951	0.086559
27.0676	0.004663	16.936	-0.712202	26.3121	0.250712			6.66927	0.1634	5.88406	-0.053985	25.2111	0.086289
27.0848	0.00561	16.9467	-0.711907	26.3288	0.252194			6.67351	0.164888	5.88779	-0.053742	25.2271	0.083689
27.102	0.005899	16.9575	-0.711611	26.3455	0.251438			6.67774	0.165827	5.89153	-0.053925	25.2431	0.083559
27.1192	0.005153	16.9682	-0.710495	26.3622	0.250487			6.68198	0.164532	5.89527	-0.054246	25.2591	0.086189
27.1364	0.003901	16.979	-0.709293	26.3789	0.249512			6.68621	0.163657	5.899	-0.053518	25.2751	0.089413
27.1536	0.003248	16.9898	-0.709224	26.3956	0.249353			6.69045	0.162736	5.90274	-0.053589	25.2911	0.089018
27.1708	0.003306	17.0005	-0.709715	26.4123	0.248347			6.69468	0.1608	5.90648	-0.052326	25.3071	0.087107
27.1879	0.004475	17.0113	-0.709283	26.429	0.247501			6.69892	0.159504	5.91021	-0.051519	25.3231	0.086787
27.2051	0.003548	17.022	-0.707679	26.4458	0.248715			6.70315	0.159921	5.91395	-0.051805	25.3391	0.085477
27.2223	0.003844	17.0328	-0.706511	26.4625	0.250303			6.70739	0.159532	5.91769	-0.052319	25.3552	0.086681
27.2395	0.005776	17.0435	-0.707029	26.4792	0.252289			6.71162	0.161051	5.92142	-0.053485	25.3712	0.084477
27.2567	0.007815	17.0543	-0.707547	26.4959	0.254816			6.71586	0.161331	5.92516	-0.055016	25.3872	0.084977
27.2739	0.009557	17.065	-0.707825	26.5126	0.254186			6.72009	0.16105	5.9289	-0.05569	25.4032	0.081475
27.2911	0.010222	17.0758	-0.708098	26.5293	0.252863			6.72433	0.160142	5.93263	-0.056606	25.4192	0.081275
27.3082	0.008623	17.0865	-0.708314	26.546	0.251125			6.72856	0.158254	5.93637	-0.056794	25.4352	0.081643
27.3254	0.00721	17.0973	-0.708512	26.5627	0.24976			6.7328	0.157024	5.9401	-0.056552	25.4512	0.083766
27.3426	0.005372	17.108	-0.708497	26.5794	0.249929			6.73703	0.159056	5.94384	-0.056086	25.4672	0.088755
27.3598	0.003446	17.1188	-0.708279	26.5961	0.250852			6.74127	0.159653	5.94758	-0.056509	25.4832	0.09223
27.377	0.004566	17.1295	-0.708057	26.6128	0.250612			6.7455	0.160446	5.95132	-0.05649	25.4992	0.088899
27.3942	0.003505	17.1403	-0.707821	26.6295	0.252335			6.74974	0.161866	5.95505	-0.056322	25.5152	0.08605
27.4114	0.003276	17.1511	-0.707671	26.6462	0.253562			6.75397	0.162594	5.95879	-0.055504	25.5312	0.081708
27.4286	0.00687	17.1618	-0.709217	26.6629	0.251932			6.75821	0.161932	5.96252	-0.056031	25.5472	0.081966
27.4457	0.007451	17.1726	-0.710763	26.6796	0.253416			6.76244	0.160498	5.96626	-0.057254	25.5633	0.078372
27.4629	0.007263	17.1833	-0.711908	26.6964	0.255241			6.76668	0.15952	5.97	-0.058297	25.5793	0.079166
27.4801	0.006454	17.1941	-0.712965	26.7131	0.256838			6.77091	0.159896	5.97373	-0.058097	25.5953	0.080538
27.4973	0.004368	17.2048	-0.712932	26.7298	0.256626			6.77515	0.161051	5.97747	-0.057603	25.6113	0.083096
27.5145	0.003444	17.2156	-0.712123	26.7465	0.255479			6.77938	0.162359	5.98121	-0.057602	25.6273	0.082447
27.5317	0.004089	17.2263	-0.711232	26.7632	0.253345			6.78362	0.162116	5.98494	-0.057297	25.6433	0.083134
27.5489	0.007015	17.2371	-0.71019	26.7799	0.249328			6.78785	0.16144	5.98868	-0.057452	25.6593	0.08219
27.566	0.006693	17.2478	-0.709232	26.7966	0.24735			6.79209	0.159991	5.99242	-0.057768	25.6753	0.080127
27.5832	0.006827	17.2586	-0.708882	26.8133	0.246724			6.79632	0.160791	5.99615	-0.057369	25.6913	0.081463
27.6004	0.00726	17.2693	-0.708532	26.83	0.247274			6.80056	0.161445	5.99989	-0.058174	25.7073	0.081287
27.6176	0.005921	17.2801	-0.708505	26.8467	0.246231			6.80479	0.163889	6.00363	-0.053205	25.7233	0.084602
27.6348	0.006419	17.2909	-0.708518	26.8634	0.244558			6.80903	0.165118	6.00736	-0.052646	25.7393	0.081668
27.652	0.006974	17.3016	-0.707656	26.8801	0.242469			6.81326	0.165786	6.0111	-0.051284	25.7553	0.081001
27.6692	0.006462	17.3124	-0.706338	26.8968	0.242273			6.8175	0.167191	6.01483	-0.050373	25.7714	0.082286
27.6863	0.007146	17.3231	-0.705726	26.9135	0.244539			6.82173	0.165694	6.01857	-0.049653	25.7874	0.087046
27.7035	0.006832	17.3339	-0.706054	26.9302	0.249018			6.82597	0.164463	6.02231	-0.048919	25.8034	0.087276
27.7207	0.006009	17.3446	-0.706174	26.947	0.251372			6.8302	0.165006	6.02604	-0.047684	25.8194	0.088616
27.7379	0.006964	17.3554	-0.705429	26.9637	0.252642			6.83444	0.166508	6.02978	-0.045879	25.8354	0.090456
27.7551	0.008555	17.3661	-0.704685	26.9804	0.253508			6.83868	0.167388	6.03352	-0.04414	25.8514	0.088899
27.7723	0.00986	17.3769	-0.708551	26.9971	0.255431			6.84291	0.167883	6.03725	-0.043561	25.8674	0.090164
27.7895	0.010325	17.3876	-0.712581	27.0138	0.254484			6.84714	0.167047	6.04099	-0.044926	25.8834	0.086762
27.8067	0.010882	17.3984	-0.713426	27.0305	0.253292			6.85138	0.16533	6.04473	-0.046585	25.8994	0.089811
27.8238	0.009094	17.4091	-0.713132	27.0472	0.253617			6.85561	0.162687	6.04846	-0.047691	25.9154	0.08779
27.841	0.005616	17.4199	-0.712923	27.0639	0.253464			6.85985	0.162572	6.0522	-0.048916	25.9314	0.088543
27.8582	0.002371	17.4306	-0.712799	27.0806	0.254882			6.86408	0.16002	6.05594	-0.049768	25.9474	0.091795
27.8754	0.000571	17.4414	-0.71263	27.0973	0.258348			6.86832	0.159254	6.05967	-0.049395	25.9634	0.093221
27.8926	0.000186	17.4522	-0.712339	27.114	0.25999			6.87255	0.159473	6.06341	-0.049665	25.9794	0.091168
27.9098	0.001407	17.4629	-0.712061	27.1307	0.260345			6.87679	0.158945	6.06715	-0.050073	25.9955	0.08736
27.927	0.007336	17.4737	-0.712105	27.1474	0.2598			6.88102	0.157619	6.07088	-0.051156	26.0115	0.086639
27.9441	0.009681	17.4844	-0.712148	27.1641	0.259726			6.88526	0.156912	6.07462	-0.052749	26.0275	0.089387
27.9613	0.009546	17.4952	-0.712935	27.1808	0.260059			6.88949	0.157057	6.07836	-0.05422	26.0435	0.09182
27.9785	0.009444	17.5059	-0.713899	27.1976	0.259808			6.89373	0.157513	6.08209	-0.056109	26.0595	0.089012
27.9957	0.006722	17.5167	-0.714397	27.2143	0.25737			6.89796	0.157992	6.08583	-0.058025	26.0755	0.088241
28.0129	0.005451	17.5274	-0.714547	27.231	0.257333			6.9022	0.159871	6.08957	-0.058055	26.0915	0.082186
28.0301	0.007235	17.5382	-0.714822	27.2477	0.256919			6.90643	0.161198	6.0933	-0.056701	26.1075	0.086871
28.0473	0.00798	17.5489	-0.715338	27.2644	0.25511			6.91067	0.162827	6.09704	-0.056172	26.1235	0.086776
28.0644	0.007136	17.5597	-0.715857	27.2811	0.258067			6.9149	0.163356	6.10077	-0.05699	26.1395	0.090812
28.0816	0.005596	17.5704	-0.716401	27.2978	0.258598			6.91914	0.165359	6.10451	-0.056477	26.1555	0.089619
28.0988	0.005179	17.5812	-0.716946	27.3145	0.256751			6.92337	0.167986	6.10825	-0.05755	26.1715	0.084093
28.116	0.003873	17.592	-0.715078	27.3312	0.256418			6.92761	0.168788	6.11198	-0.057584	26.1875	0.080901
28.1332	0.003298	17.6027	-0.712884	27.3479	0.254104			6.93184	0.171065	6.11572	-0.058349	26.2036	0.08255
28.1504	0.004006	17.6135	-0.711548	27.3646	0.251178			6.93608	0.171333	6.11946	-0.058676	26.2196	0.084857
28.1676	0.005111	17.6242	-0.710672	27.3813	0.250147			6.94031	0.171309	6.12319	-0.058454	26.2356	0.085691
28.1848	0.004283	17.635	-0.710414	27.398	0.251119			6.94455	0.169848	6.12693	-0.058318	26.2516	0.088479
28.2019	0.00352	17.6457	-0.711012	27.4147	0.252671			6.94878	0.169748	6.13067	-0.058354	26.2676	0.090637
28.2191	0.006763	17.6565	-0.711426	27.4314	0.254179			6.95302	0.170552	6.1344	-0.057806	26.2836	0.092668
28.2363	0.006343	17.6672	-0.711055	27.4482	0.252512			6.95725	0.17117	6.13814	-0.056661	26.2996	0.08821
28.2535	0.005559	17.678	-0.710685	27.4649	0.250162			6.96149	0.170598	6.14188	-0.056663	26.3156	0.076297
28.2707	0.005017	17.6887	-0.70927	27.4816	0.24748			6.96572	0.170117	6.14561	-0.058377	26.3316	0.071845
28.2879	0.000565	17.6995	-0.707808	27.4983	0.246675			6.96996	0.170104	6.14935	-0.058763	26.3476	0.065808
28.3051	0.00017	17.7102	-0.706899	27.515	0.24607			6.97419	0.169545	6.15309	-0.057706	26.3636	0.063578
28.3222	0.002071	17.721	-0.706199	27.5317	0.245817			6.97843	0.169017	6.15682	-0.058215	26.3796	0.05832
28.3394	0.004254	17.7317	-0.705639	27.5484	0.246769			6.98266	0.169196	6.16056	-0.057479	26.3956	0.054685
28.3566	0.005552	17.7425	-0.705224	27.5651	0.24729			6.9869	0.169251	6.1643	-0.05718	26.4117	0.055855
28.3738	0.006673	17.7533	-0.705358	27.5818	0.247839			6.99113	0.168339	6.16803	-0.056943	26.4277	0.05913
28.391	0.007654	17.764	-0.707043	27.5985	0.248903			6.99537	0.167245	6.17177	-0.058063	26.4437	0.062017
28.4082	0.006971	17.7748	-0.708741	27.6152	0.249847			6.9996	0.168549	6.17551	-0.058011	26.4597	0.063337
28.4254	0.005155	17.7855	-0.710897	27.6319	0.249992			7.00384	0.166287	6.17924	-0.057418	26.4757	0.061372
28.4425	0.003043	17.7963	-0.713052	27.6486	0.248995			7.00807	0.164646	6.18298	-0.057176	26.4917	0.061198
28.4597	0.001662	17.807	-0.71348	27.6653	0.249803			7.01231	0.164482	6.18671	-0.057457	26.5077	0.062381
28.4769	-0.001753	17.8178	-0.713467	27.682	0.249649			7.01654	0.165007	6.19045	-0.057286	26.5237	0.0635
28.4941	-0.003403	17.8285	-0.713296	27.6988	0.248774			7.02078	0.165209	6.19419	-0.056287	26.5397	0.064382
28.5113	-0.002853	17.8393	-0.713001	27.7155	0.249466			7.02501	0.165212	6.19792	-0.055457	26.5557	0.064546
28.5285	-0.002641	17.85	-0.712467	27.7322	0.248481			7.02925	0.165314	6.20166	-0.054923	26.5717	0.067295
28.5457	-0.000752	17.8608	-0.711453	27.7489	0.247416			7.03348	0.162887	6.2054	-0.054878	26.5877	0.062145
28.5629	0.001588	17.8715	-0.710655	27.7656	0.249065			7.03772	0.164145	6.20913	-0.054247	26.6037	0.061422
28.58	0.003152	17.8823	-0.711735	27.7823	0.247511			7.04195	0.164588	6.21287	-0.054202	26.6198	0.05703
28.5972	0.002607	17.8931	-0.712816	27.799	0.245846			7.04619	0.165368	6.21661	-0.055194	26.6358	0.057759
28.6144	0.001737	17.9038	-0.712336	27.8157	0.245574			7.05042	0.164654	6.22034	-0.054654	26.6518	0.058143
28.6316	0.000422	17.9146	-0.711621	27.8324	0.246577			7.05466	0.16389	6.22408	-0.055431	26.6678	0.063208
28.6488	-0.004221	17.9253	-0.712542	27.8491	0.247722			7.05889	0.163876	6.22782	-0.055531	26.6838	0.063929
28.666	-0.004215	17.9361	-0.714376	27.8658	0.248892			7.06313	0.163377	6.23155	-0.055951	26.6998	0.060012
28.6832	-0.003158	17.9468	-0.715165	27.8825	0.25008			7.06736	0.163815	6.23529	-0.055524	26.7158	0.055708
28.7003	-0.004193	17.9576	-0.71443	27.8992	0.250576			7.0716	0.164762	6.23902	-0.054534	26.7318	0.056676
28.7175	-0.000978	17.9683	-0.713915	27.9159	0.250659			7.07583	0.163358	6.24276	-0.054654	26.7478	0.061311
28.7347	0.000882	17.9791	-0.714418	27.9326	0.250918			7.08007	0.163131	6.2465	-0.055482	26.7638	0.060477
28.7519	0.001117	17.9898	-0.714922	27.9494	0.251493			7.0843	0.163039	6.25023	-0.055777	26.7798	0.059094
28.7691	0.001513	18.0006	-0.71472	27.9661	0.251733			7.08854	0.164587	6.25397	-0.056245	26.7958	0.056028
28.7863	0.000491	18.0113	-0.714476	27.9828	0.250901			7.09277	0.163014	6.25771	-0.057682	26.8118	0.055379
28.8035	-0.000852	18.0221	-0.7144	27.9995	0.250724			7.09701	0.162485	6.26144	-0.058657	26.8279	0.058839
28.8206	-0.001738	18.0328	-0.714392	28.0162	0.250049			7.10124	0.163852	6.26518	-0.05739	26.8439	0.060807
28.8378	-0.003046	18.0436	-0.71398	28.0329	0.248553			7.10548	0.166412	6.26892	-0.05653	26.8599	0.061279
28.855	-0.005059	18.0544	-0.713128	28.0496	0.249106			7.10971	0.166694	6.27265	-0.055007	26.8759	0.061653
28.8722	-0.006954	18.0651	-0.712609	28.0663	0.248839			7.11395	0.165882	6.27639	-0.0561	26.8919	0.057652
28.8894	-0.004368	18.0759	-0.713083	28.083	0.248267			7.11818	0.165732	6.28013	-0.055968	26.9079	0.058662
28.9066	-0.003912	18.0866	-0.713578	28.0997	0.25066			7.12242	0.165421	6.28386	-0.055469	26.9239	0.059837
28.9238	-0.004142	18.0974	-0.714973	28.1164	0.250913			7.12665	0.165528	6.2876	-0.055779	26.9399	0.062174
28.941	-0.004265	18.1081	-0.716368	28.1331	0.25051			7.13089	0.165352	6.29134	-0.055042	26.9559	0.058785
28.9581	-0.004661	18.1189	-0.71677	28.1498	0.251262			7.13512	0.164763	6.29507	-0.053432	26.9719	0.057556
28.9753	-0.004011	18.1296	-0.716903	28.1665	0.250754			7.13936	0.164682	6.29881	-0.052662	26.9879	0.05384
28.9925	-0.002605	18.1404	-0.717252	28.1832	0.250818			7.14359	0.165137	6.30255	-0.052585	27.0039	0.055444
29.0097	-0.001756	18.1511	-0.717773	28.2	0.25238			7.14783	0.164848	6.30628	-0.051855	27.0199	0.055641
29.0269	-0.002669	18.1619	-0.717409	28.2167	0.253585			7.15206	0.163226	6.31002	-0.050715	27.0359	0.059472
29.0441	-0.003825	18.1726	-0.715183	28.2334	0.252841			7.1563	0.163191	6.31375	-0.050308	27.052	0.06152
29.0613	-0.004434	18.1834	-0.713096	28.2501	0.250214			7.16053	0.161834	6.31749	-0.050328	27.068	0.063634
29.0784	-0.007317	18.1942	-0.712349	28.2668	0.249046			7.16477	0.16431	6.32123	-0.050555	27.084	0.065908
29.0956	-0.009208	18.2049	-0.711602	28.2835	0.248157			7.169	0.162399	6.32496	-0.048639	27.1	0.064744
29.1128	-0.010001	18.2157	-0.712313	28.3002	0.247805			7.17324	0.162833	6.3287	-0.047996	27.116	0.062659
29.13	-0.009442	18.2264	-0.713262	28.3169	0.249037			7.17747	0.162321	6.33244	-0.047381	27.132	0.066097
29.1472	-0.006917	18.2372	-0.71333	28.3336	0.248834			7.18171	0.16252	6.33617	-0.048061	27.148	0.063653
29.1644	-0.004524	18.2479	-0.712878	28.3503	0.249263			7.18594	0.162915	6.33991	-0.04906	27.164	0.063424
29.1816	-0.003257	18.2587	-0.712652	28.367	0.25212			7.19018	0.163063	6.34365	-0.049372	27.18	0.057987
29.1987	-0.004292	18.2694	-0.712777	28.3837	0.250354			7.19441	0.164043	6.34738	-0.050019	27.196	0.053916
29.2159	-0.006082	18.2802	-0.71299	28.4004	0.249228			7.19865	0.165519	6.35112	-0.050905	27.212	0.054679
29.2331	-0.007998	18.2909	-0.713653	28.4171	0.249708			7.20288	0.166528	6.35486	-0.05089	27.228	0.060051
29.2503	-0.008332	18.3017	-0.714315	28.4338	0.249383			7.20712	0.167123	6.35859	-0.051101	27.244	0.063306
29.2675	-0.00938	18.3124	-0.713955	28.4506	0.248533			7.21135	0.167307	6.36233	-0.052138	27.2601	0.066915
29.2847	-0.009612	18.3232	-0.713524	28.4673	0.247288			7.21559	0.167959	6.36607	-0.053172	27.2761	0.068566
29.3019	-0.008354	18.334	-0.714023	28.484	0.246081			7.21982	0.168028	6.3698	-0.054094	27.2921	0.067123
29.3191	-0.008361	18.3447	-0.714918	28.5007	0.246479			7.22406	0.168379	6.37354	-0.053721	27.3081	0.060604
29.3362	-0.006783	18.3555	-0.715039	28.5174	0.247708			7.22829	0.167196	6.37728	-0.053779	27.3241	0.055588
29.3534	-0.004299	18.3662	-0.714306	28.5341	0.249293			7.23253	0.16838	6.38101	-0.054241	27.3401	0.056686
29.3706	-0.002248	18.377	-0.714073	28.5508	0.249341			7.23676	0.167967	6.38475	-0.054527	27.3561	0.059294
29.3878	-0.000319	18.3877	-0.715425	28.5675	0.249066			7.241	0.167431	6.38849	-0.053924	27.3721	0.062307
29.405	0.000644	18.3985	-0.716761	28.5842	0.248806			7.24523	0.165877	6.39222	-0.055407	27.3881	0.064731
29.4222	0.000303	18.4092	-0.71665	28.6009	0.249684			7.24947	0.166438	6.39596	-0.055386	27.4041	0.067603
29.4394	-0.000613	18.42	-0.716538	28.6176	0.250723			7.2537	0.166683	6.3997	-0.054238	27.4201	0.06705
29.4565	0.00046	18.4307	-0.7174	28.6343	0.251645			7.25794	0.166564	6.40343	-0.053119	27.4361	0.065696
29.4737	0.002784	18.4415	-0.718541	28.651	0.250054			7.26217	0.166513	6.40717	-0.052231	27.4521	0.064816
29.4909	0.005356	18.4522	-0.718027	28.6677	0.249056			7.26641	0.165753	6.4109	-0.051914	27.4682	0.065289
29.5081	0.005933	18.463	-0.716137	28.6844	0.248359			7.27064	0.165657	6.41464	-0.051753	27.4842	0.064267
29.5253	0.005141	18.4737	-0.7153	28.7012	0.247536			7.27488	0.164767	6.41838	-0.051678	27.5002	0.068879
29.5425	0.002999	18.4845	-0.716798	28.7179	0.248712			7.27911	0.166263	6.42211	-0.052342	27.5162	0.067879
29.5597	-0.001256	18.4953	-0.718259	28.7346	0.25032			7.28335	0.166614	6.42585	-0.053819	27.5322	0.067845
29.5768	-0.003285	18.506	-0.719309	28.7513	0.25158			7.28758	0.166471	6.42959	-0.055575	27.5482	0.065849
29.594	-0.003822	18.5168	-0.720359	28.768	0.251106			7.29182	0.166405	6.43332	-0.056137	27.5642	0.067471
29.6112	-0.00359	18.5275	-0.721459	28.7847	0.249679			7.29605	0.164549	6.43706	-0.055523	27.5802	0.06646
29.6284	-0.001162	18.5383	-0.722567	28.8014	0.247349			7.30029	0.164236	6.4408	-0.055408	27.5962	0.061272
29.6456	0.00131	18.549	-0.722171	28.8181	0.244037			7.30452	0.165303	6.44453	-0.057002	27.6122	0.058872
29.6628	0.003104	18.5598	-0.72085	28.8348	0.242036			7.30876	0.163251	6.44827	-0.060309	27.6282	0.060898
29.68	0.000508	18.5705	-0.719096	28.8515	0.241446			7.31299	0.164644	6.45201	-0.060856	27.6442	0.061264
29.6972	-0.002692	18.5813	-0.71666	28.8682	0.243619			7.31723	0.164924	6.45574	-0.061171	27.6602	0.064495
29.7143	-0.005929	18.592	-0.71431	28.8849	0.246148			7.32146	0.166212	6.45948	-0.062239	27.6763	0.063438
29.7315	-0.008419	18.6028	-0.712436	28.9016	0.248436			7.3257	0.166972	6.46321	-0.06132	27.6923	0.062789
29.7487	-0.005956	18.6135	-0.710561	28.9183	0.249722			7.32993	0.166113	6.46695	-0.060961	27.7083	0.060286
29.7659	-0.003533	18.6243	-0.710803	28.935	0.251697			7.33417	0.167012	6.47069	-0.061216	27.7243	0.060141
29.7831	-0.002044	18.6351	-0.711216	28.9518	0.252224			7.3384	0.168393	6.47443	-0.061532	27.7403	0.05973
29.8003	-0.001347	18.6458	-0.712207	28.9685	0.250429			7.34264	0.169015	6.47816	-0.062286	27.7563	0.059831
29.8175	-0.001778	18.6566	-0.713457	28.9852	0.249423			7.34687	0.168202	6.4819	-0.06183	27.7723	0.057879
29.8346	-0.002107	18.6673	-0.714269	29.0019	0.247835			7.35111	0.166935	6.48563	-0.060667	27.7883	0.05862
29.8518	-0.000871	18.6781	-0.714572	29.0186	0.246084			7.35534	0.167408	6.48937	-0.062589	27.8043	0.058949
29.869	-0.001379	18.6888	-0.7153	29.0353	0.248012			7.35958	0.168026	6.49311	-0.062494	27.8203	0.061618
29.8862	-0.000301	18.6996	-0.71747	29.052	0.248849			7.36381	0.16585	6.49684	-0.060698	27.8363	0.062929
29.9034	0.002178	18.7103	-0.719639	29.0687	0.248492			7.36805	0.162704	6.50058	-0.058333	27.8523	0.062021
29.9206	0.000517	18.7211	-0.720201	29.0854	0.245961			7.37228	0.16123	6.50432	-0.058964	27.8683	0.058143
29.9378	-0.002119	18.7318	-0.72076	29.1021	0.244885			7.37652	0.160585	6.50805	-0.059421	27.8844	0.052152
29.9549	-0.003463	18.7426	-0.721421	29.1188	0.244076			7.38075	0.158878	6.51179	-0.060351	27.9004	0.053234
29.9721	-0.000892	18.7533	-0.722114	29.1355	0.243029			7.38499	0.157601	6.51553	-0.0595	27.9164	0.054532
29.9893	-0.002113	18.7641	-0.722276	29.1522	0.244928			7.38922	0.156282	6.51926	-0.05971	27.9324	0.058834
30.0065	-0.001654	18.7748	-0.721977	29.1689	0.247417			7.39346	0.156993	6.523	-0.05934	27.9484	0.061231
30.0237	9.8e-05	18.7856	-0.721403	29.1856	0.250147			7.39769	0.157759	6.52674	-0.058398	27.9644	0.064124
30.0409	-0.003443	18.7964	-0.720208	29.2024	0.250605			7.40193	0.158335	6.53047	-0.057335	27.9804	0.063903
30.0581	-0.003497	18.8071	-0.719038	29.2191	0.251336			7.40616	0.158933	6.53421	-0.056422	27.9964	0.06216
30.0753	-0.001932	18.8179	-0.718186	29.2358	0.25182			7.4104	0.159027	6.53794	-0.056142	28.0124	0.063685
30.0924	0.000146	18.8286	-0.717335	29.2525	0.25017			7.41463	0.159841	6.54168	-0.055411	28.0284	0.066367
30.1096	0.001594	18.8394	-0.716629	29.2692	0.251441			7.41887	0.161752	6.54542	-0.055899	28.0444	0.065087
30.1268	0.002237	18.8501	-0.71595	29.2859	0.252392			7.4231	0.162848	6.54915	-0.056137	28.0604	0.061576
30.144	0.002134	18.8609	-0.7161	29.3026	0.250059			7.42734	0.164547	6.55289	-0.057741	28.0764	0.057298
30.1612	0.001548	18.8716	-0.716785	29.3193	0.250145			7.43157	0.16641	6.55663	-0.057643	28.0924	0.057427
30.1784	-0.001112	18.8824	-0.717312	29.336	0.249483			7.43581	0.169967	6.56036	-0.056627	28.1085	0.057964
30.1956	-0.004219	18.8931	-0.717581	29.3527	0.247261			7.44004	0.170384	6.5641	-0.057175	28.1245	0.056705
30.2127	-0.006763	18.9039	-0.717903	29.3694	0.247655			7.44428	0.171447	6.56784	-0.05818	28.1405	0.062318
30.2299	-0.007214	18.9146	-0.718545	29.3861	0.247102			7.44851	0.170292	6.57157	-0.057229	28.1565	0.059996
30.2471	-0.006661	18.9254	-0.719187	29.4028	0.24583			7.45275	0.169957	6.57531	-0.055653	28.1725	0.063012
30.2643	-0.005686	18.9362	-0.718231	29.4195	0.245237			7.45698	0.170731	6.57905	-0.055104	28.1885	0.060045
30.2815	-0.006397	18.9469	-0.717126	29.4362	0.243623			7.46122	0.170961	6.58278	-0.05513	28.2045	0.063548
30.2987	-0.006016	18.9577	-0.717293	29.453	0.242053			7.46545	0.170044	6.58652	-0.055323	28.2205	0.059237
30.3159	-0.005874	18.9684	-0.718058	29.4697	0.242179			7.46969	0.168503	6.59026	-0.056556	28.2365	0.061876
30.333	-0.006775	18.9792	-0.717673	29.4864	0.243554			7.47392	0.167718	6.59399	-0.058187	28.2525	0.056524
30.3502	-0.008027	18.9899	-0.71589	29.5031	0.244374			7.47816	0.166989	6.59773	-0.057818	28.2685	0.057354
30.3674	-0.009202	19.0007	-0.714227	29.5198	0.243709			7.48239	0.165344	6.60147	-0.057069	28.2845	0.053611
30.3846	-0.009992	19.0114	-0.71299	29.5365	0.246277			7.48663	0.164821	6.6052	-0.056876	28.3005	0.052691
30.4018	-0.009254	19.0222	-0.711753	29.5532	0.247272			7.49086	0.163034	6.60894	-0.056785	28.3166	0.054041
30.419	-0.008851	19.0329	-0.712828	29.5699	0.246523			7.4951	0.16136	6.61268	-0.05815	28.3326	0.0576
30.4362	-0.007882	19.0437	-0.713936	29.5866	0.247146			7.49933	0.160426	6.61641	-0.059428	28.3486	0.060789
30.4534	-0.005816	19.0544	-0.713911	29.6033	0.247654			7.50357	0.160396	6.62015	-0.06046	28.3646	0.061818
30.4705	-0.004606	19.0652	-0.713523	29.62	0.248241			7.5078	0.16091	6.62388	-0.062701	28.3806	0.062291
30.4877	-0.002267	19.0759	-0.712777	29.6367	0.249491			7.51204	0.159966	6.62762	-0.062899	28.3966	0.060398
30.5049	0.000113	19.0867	-0.711706	29.6534	0.251896			7.51627	0.159011	6.63136	-0.064204	28.4126	0.059866
30.5221	-0.000859	19.0975	-0.710891	29.6701	0.253679			7.52051	0.159139	6.63509	-0.064253	28.4286	0.059151
30.5393	0.000123	19.1082	-0.710683	29.6868	0.253227			7.52474	0.160255	6.63883	-0.063545	28.4446	0.057979
30.5565	-1.5e-05	19.119	-0.710493	29.7036	0.249346			7.52898	0.161173	6.64257	-0.063834	28.4606	0.057945
30.5737	-0.002623	19.1297	-0.710582	29.7203	0.246346			7.53321	0.160872	6.6463	-0.064984	28.4766	0.057025
30.5908	-0.002691	19.1405	-0.710672	29.737	0.245109			7.53745	0.161284	6.65004	-0.065513	28.4926	0.059973
30.608	-0.002313	19.1512	-0.711819	29.7537	0.243354			7.54168	0.16212	6.65378	-0.065194	28.5086	0.058319
30.6252	-0.001929	19.162	-0.713181	29.7704	0.244032			7.54592	0.161936	6.65751	-0.066808	28.5247	0.056134
30.6424	-0.002631	19.1727	-0.713938	29.7871	0.246349			7.55015	0.161679	6.66125	-0.067463	28.5407	0.057132
30.6596	-0.003202	19.1835	-0.714289	29.8038	0.247207			7.55439	0.161429	6.66499	-0.068125	28.5567	0.061358
30.6768	-0.004227	19.1942	-0.71424	29.8205	0.247929			7.55862	0.161754	6.66872	-0.067251	28.5727	0.06479
30.694	-0.005917	19.205	-0.713507	29.8372	0.248614			7.56286	0.161352	6.67246	-0.06568	28.5887	0.06525
30.7111	-0.00671	19.2157	-0.712923	29.8539	0.249366			7.56709	0.160582	6.6762	-0.065193	28.6047	0.066583
30.7283	-0.00658	19.2265	-0.713313	29.8706	0.247956			7.57133	0.160917	6.67993	-0.065249	28.6207	0.061103
30.7455	-0.005926	19.2373	-0.713702	29.8873	0.246152			7.57556	0.160937	6.68367	-0.065509	28.6367	0.061322
30.7627	-0.005392	19.248	-0.714307	29.904	0.244463			7.5798	0.160869	6.68741	-0.066663	28.6527	0.0601
30.7799	-0.003962	19.2588	-0.714936	29.9207	0.244353			7.58403	0.161201	6.69114	-0.066204	28.6687	0.066941
30.7971	-0.003208	19.2695	-0.714533	29.9374	0.244782			7.58827	0.161051	6.69488	-0.064942	28.6847	0.069883
30.8143	-0.003574	19.2803	-0.713632	29.9542	0.245713			7.5925	0.160594	6.69862	-0.064685	28.7007	0.067697
30.8315	-0.004067	19.291	-0.713174	29.9709	0.247455			7.59674	0.161272	6.70235	-0.065358	28.7167	0.062312
30.8486	-0.005722	19.3018	-0.713276	29.9876	0.248309			7.60097	0.161386	6.70609	-0.065589	28.7328	0.058193
30.8658	-0.008087	19.3125	-0.713104	30.0043	0.248491			7.60521	0.160281	6.70982	-0.064402	28.7488	0.058319
30.883	-0.010637	19.3233	-0.711893	30.021	0.247985			7.60944	0.161828	6.71356	-0.062519	28.7648	0.06384
30.9002	-0.010474	19.334	-0.710682	30.0377	0.247776			7.61368	0.161458	6.7173	-0.061614	28.7808	0.067613
30.9174	-0.009871	19.3448	-0.713252	30.0544	0.24771			7.61791	0.161178	6.72103	-0.061879	28.7968	0.069876
30.9346	-0.009202	19.3555	-0.715927	30.0711	0.24775			7.62215	0.1604	6.72477	-0.062219	28.8128	0.070027
30.9518	-0.006551	19.3663	-0.716406	30.0878	0.245295			7.62638	0.160069	6.72851	-0.063255	28.8288	0.067135
30.9689	-0.006208	19.3771	-0.716133	30.1045	0.24407			7.63062	0.16078	6.73224	-0.064282	28.8448	0.067781
30.9861	-0.007063	19.3878	-0.716023	30.1212	0.244678			7.63485	0.160709	6.73598	-0.063934	28.8608	0.062189
31.0033	-0.007918	19.3986	-0.71607	30.1379	0.246633			7.63909	0.160045	6.73972	-0.063549	28.8768	0.059583
31.0205	-0.006878	19.4093	-0.715947	30.1546	0.248496			7.64332	0.159742	6.74345	-0.064295	28.8928	0.057343
31.0377	-0.004388	19.4201	-0.715397	30.1713	0.250621			7.64756	0.159985	6.74719	-0.063571	28.9088	0.057031
31.0549	-0.00088	19.4308	-0.714883	30.188	0.254641			7.65179	0.160718	6.75093	-0.063173	28.9248	0.057087
31.0721	-0.000913	19.4416	-0.71508	30.2048	0.25439			7.65603	0.159833	6.75466	-0.063681	28.9409	0.055138
31.0892	0.000461	19.4523	-0.715276	30.2215	0.252149			7.66026	0.159246	6.7584	-0.063453	28.9569	0.053564
31.1064	0.001897	19.4631	-0.716006	30.2382	0.249236			7.6645	0.15827	6.76213	-0.063574	28.9729	0.054154
31.1236	0.001788	19.4738	-0.716854	30.2549	0.247726			7.66873	0.158715	6.76587	-0.064474	28.9889	0.05761
31.1408	0.002223	19.4846	-0.716794	30.2716	0.24738			7.67297	0.158315	6.76961	-0.063313	29.0049	0.06199
31.158	0.00097	19.4953	-0.716108	30.2883	0.248371			7.6772	0.158689	6.77334	-0.065783	29.0209	0.062083
31.1752	-0.002031	19.5061	-0.716024	30.305	0.251888			7.68144	0.159674	6.77708	-0.065895	29.0369	0.064029
31.1924	-0.004144	19.5168	-0.717029	30.3217	0.254518			7.68567	0.160187	6.78082	-0.064137	29.0529	0.060332
31.2096	-0.00413	19.5276	-0.717961	30.3384	0.256217			7.68991	0.160274	6.78455	-0.063645	29.0689	0.054804
31.2267	-0.00346	19.5384	-0.718387	30.3551	0.257264			7.69414	0.160391	6.78829	-0.063459	29.0849	0.055271
31.2439	-0.003427	19.5491	-0.718814	30.3718	0.255296			7.69838	0.159744	6.79203	-0.064774	29.1009	0.056892
31.2611	-0.006453	19.5599	-0.719746	30.3885	0.252474			7.70261	0.158852	6.79576	-0.067238	29.1169	0.060197
31.2783	-0.007784	19.5706	-0.720739	30.4052	0.252215			7.70685	0.159161	6.7995	-0.06817	29.1329	0.060294
31.2955	-0.006882	19.5814	-0.721225	30.4219	0.250456			7.71108	0.158637	6.80324	-0.068314	29.1489	0.058224
31.3127	-0.003661	19.5921	-0.721455	30.4386	0.249604			7.71532	0.159306	6.80697	-0.068558	29.165	0.058319
31.3299	-0.002438	19.6029	-0.721046	30.4554	0.251217			7.71955	0.161559	6.81071	-0.069079	29.181	0.060197
31.347	-0.001767	19.6136	-0.719784	30.4721	0.250476			7.72379	0.162524	6.81445	-0.069144	29.197	0.058204
31.3642	-0.000578	19.6244	-0.718267	30.4888	0.249148			7.72802	0.162269	6.81818	-0.068303	29.213	0.060249
31.3814	-0.004666	19.6351	-0.715733	30.5055	0.247586			7.73226	0.16295	6.82192	-0.067474	29.229	0.062261
31.3986	-0.005985	19.6459	-0.713199	30.5222	0.250086			7.73649	0.163502	6.82566	-0.066949	29.245	0.062072
31.4158	-0.004994	19.6566	-0.713353	30.5389	0.251207			7.74073	0.163782	6.82939	-0.065259	29.261	0.062319
31.433	-0.007961	19.6674	-0.713606	30.5556	0.251907			7.74496	0.163362	6.83313	-0.063664	29.277	0.057875
31.4502	-0.006421	19.6781	-0.713609	30.5723	0.255056			7.7492	0.162021	6.83687	-0.06486	29.293	0.05816
31.4673	-0.005494	19.6889	-0.713523	30.589	0.25603			7.75343	0.161413	6.8406	-0.063621	29.309	0.056395
31.4845	-0.009001	19.6997	-0.714019	30.6057	0.255686			7.75767	0.161987	6.84434	-0.060552	29.325	0.057408
31.5017	-0.007222	19.7104	-0.715082	30.6224	0.25412			7.7619	0.16138	6.84807	-0.05615	29.341	0.060174
31.5189	-0.006495	19.7212	-0.716031	30.6391	0.250771			7.76614	0.159082	6.85181	-0.054784	29.357	0.058789
31.5361	-0.006559	19.7319	-0.716677	30.6558	0.248419			7.77037	0.157774	6.85555	-0.054087	29.3731	0.056752
31.5533	-0.004574	19.7427	-0.717373	30.6725	0.247847			7.77461	0.157643	6.85928	-0.053419	29.3891	0.054283
31.5705	-0.003696	19.7534	-0.719199	30.6892	0.249841			7.77884	0.156648	6.86302	-0.053881	29.4051	0.053934
31.5877	-0.003665	19.7642	-0.721026	30.706	0.251927			7.78308	0.156562	6.86676	-0.054548	29.4211	0.054103
31.6048	-0.004504	19.7749	-0.72037	30.7227	0.25372			7.78731	0.156634	6.87049	-0.055586	29.4371	0.057076
31.622	-0.003838	19.7857	-0.719121	30.7394	0.252845			7.79155	0.15734	6.87423	-0.057196	29.4531	0.063794
31.6392	-0.003707	19.7964	-0.718152	30.7561	0.250231			7.79578	0.156082	6.87797	-0.058208	29.4691	0.066587
31.6564	-0.0036	19.8072	-0.717387	30.7728	0.247517			7.80002	0.154368	6.8817	-0.059132	29.4851	0.063679
31.6736	-0.001261	19.8179	-0.715822	30.7895	0.247126			7.80425	0.154596	6.88544	-0.058588	29.5011	0.060489
31.6908	-0.001842	19.8287	-0.712729	30.8062	0.247912			7.80849	0.155648	6.88918	-0.055974	29.5171	0.056101
31.708	-0.002211	19.8395	-0.710035	30.8229	0.248825			7.81272	0.155926	6.89291	-0.058498	29.5331	0.05602
31.7251	-0.000793	19.8502	-0.710338	30.8396	0.249455			7.81696	0.156524	6.89665	-0.059709	29.5491	0.057809
31.7423	-0.002228	19.861	-0.710642	30.8563	0.248122			7.82119	0.157903	6.90038	-0.061918	29.5651	0.058941
31.7595	-0.002736	19.8717	-0.712172	30.873	0.2471			7.82543	0.159109	6.90412	-0.062763	29.5812	0.057674
31.7767	-0.002596	19.8825	-0.713867	30.8897	0.246635			7.82966	0.160504	6.90786	-0.062549	29.5972	0.061869
31.7939	-0.002712	19.8932	-0.715961	30.9064	0.247577			7.8339	0.161424	6.9116	-0.063558	29.6132	0.066113
31.8111	-0.001852	19.904	-0.718266	30.9231	0.248372			7.83813	0.162254	6.91533	-0.062843	29.6292	0.070583
31.8283	-0.001825	19.9147	-0.720381	30.9398	0.248958			7.84237	0.162971	6.91907	-0.062135	29.6452	0.070502
31.8454	-0.003494	19.9255	-0.722233	30.9566	0.249025			7.8466	0.164514	6.9228	-0.061423	29.6612	0.06651
31.8626	-0.005431	19.9362	-0.723455	30.9733	0.248068			7.85084	0.164634	6.92654	-0.060831	29.6772	0.064994
31.8798	-0.008763	19.947	-0.721992	30.99	0.247615			7.85507	0.164134	6.93028	-0.061578	29.6932	0.060711
31.897	-0.011852	19.9577	-0.720529	31.0067	0.249026			7.85931	0.1649	6.93401	-0.062845	29.7092	0.060112
31.9142	-0.010348	19.9685	-0.72007	31.0234	0.249465			7.86354	0.166039	6.93775	-0.063764	29.7252	0.058679
31.9314	-0.010221	19.9793	-0.719651	31.0401	0.249765			7.86778	0.166512	6.94149	-0.064719	29.7412	0.054777
31.9486	-0.010775	19.99	-0.720212	31.0568	0.250065			7.87201	0.167654	6.94522	-0.061883	29.7572	0.05761
31.9657	-0.011834	20.0008	-0.721146	31.0735	0.252272			7.87625	0.168986	6.94896	-0.061108	29.7732	0.058536
31.9829	-0.012441	20.0115	-0.722215	31.0902	0.253939			7.88048	0.1672	6.9527	-0.058547	29.7893	0.064265
32.0001	-0.012302	20.0223	-0.723424	31.1069	0.255618			7.88472	0.166385	6.95643	-0.058702	29.8053	0.062577
32.0173	-0.011549	20.033	-0.724298	31.1236	0.260197			7.88895	0.165954	6.96017	-0.059236	29.8213	0.062025
32.0345	-0.010273	20.0438	-0.724229	31.1403	0.26014			7.89319	0.166105	6.96391	-0.058734	29.8373	0.062699
32.0517	-0.011056	20.0545	-0.724097	31.157	0.25776			7.89742	0.165121	6.96764	-0.058718	29.8533	0.057507
32.0689	-0.011369	20.0653	-0.721892	31.1737	0.254597			7.90166	0.163053	6.97138	-0.058986	29.8693	0.057994
32.0861	-0.010527	20.076	-0.719686	31.1904	0.2501			7.90589	0.16252	6.97511	-0.058212	29.8853	0.057528
32.1032	-0.010794	20.0868	-0.719134	31.2072	0.247023			7.91013	0.162969	6.97885	-0.058359	29.9013	0.062479
32.1204	-0.010128	20.0975	-0.719009	31.2239	0.246685			7.91436	0.163343	6.98259	-0.059109	29.9173	0.062592
32.1376	-0.009411	20.1083	-0.718122	31.2406	0.247993			7.9186	0.162361	6.98632	-0.059683	29.9333	0.067758
32.1548	-0.010195	20.119	-0.71665	31.2573	0.248673			7.92283	0.160457	6.99006	-0.060883	29.9493	0.065624
32.172	-0.011866	20.1298	-0.715529	31.274	0.248656			7.92707	0.16011	6.9938	-0.062199	29.9653	0.062829
32.1892	-0.012166	20.1406	-0.715118	31.2907	0.248611			7.9313	0.159567	6.99753	-0.063969	29.9813	0.060635
32.2064	-0.010651	20.1513	-0.71483	31.3074	0.248589			7.93554	0.158841	7.00127	-0.065564	29.9974	0.057133
32.2235	-0.010254	20.1621	-0.715618	31.3241	0.248787			7.93977	0.15856	7.00501	-0.065795	30.0134	0.060468
32.2407	-0.009894	20.1728	-0.716406	31.3408	0.249805			7.94401	0.158616	7.00874	-0.065688	30.0294	0.057667
32.2579	-0.00878	20.1836	-0.718601	31.3575	0.251856			7.94824	0.157834	7.01248	-0.065688	30.0454	0.060173
32.2751	-0.005449	20.1943	-0.720995	31.3742	0.253188			7.95248	0.157949	7.01622	-0.065812	30.0614	0.065013
32.2923	-0.003759	20.2051	-0.721858	31.3909	0.252432			7.95671	0.15927	7.01995	-0.06615	30.0774	0.068593
32.3095	-0.00456	20.2158	-0.721862	31.4076	0.251906			7.96095	0.161338	7.02369	-0.066232	30.0934	0.067337
32.3267	-0.007833	20.2266	-0.721515	31.4243	0.250955			7.96518	0.161887	7.02743	-0.065102	30.1094	0.060319
32.3438	-0.0099	20.2373	-0.720665	31.441	0.249558			7.96942	0.160925	7.03116	-0.063955	30.1254	0.05956
32.361	-0.01167	20.2481	-0.720022	31.4578	0.252597			7.97365	0.15984	7.0349	-0.063381	30.1414	0.058958
32.3782	-0.012484	20.2588	-0.720334	31.4745	0.253509			7.97789	0.159282	7.03864	-0.062732	30.1574	0.057434
32.3954	-0.011184	20.2696	-0.720647	31.4912	0.25315			7.98212	0.159708	7.04237	-0.061735	30.1734	0.052923
32.4126	-0.010262	20.2804	-0.718829	31.5079	0.254174			7.98636	0.159911	7.04611	-0.060975	30.1894	0.0517
32.4298	-0.010307	20.2911	-0.716896	31.5246	0.252972			7.99059	0.159935	7.04985	-0.06006	30.2054	0.056051
32.447	-0.011116	20.3019	-0.716037	31.5413	0.251479			7.99483	0.159602	7.05358	-0.057989	30.2215	0.057794
32.4642	-0.009834	20.3126	-0.715609	31.558	0.251606			7.99906	0.158743	7.05732	-0.05756	30.2375	0.056283
32.4813	-0.009213	20.3234	-0.714448	31.5747	0.250265			8.0033	0.158673	7.06105	-0.058705	30.2535	0.056328
32.4985	-0.008609	20.3341	-0.712507	31.5914	0.250381			8.00753	0.158351	7.06479	-0.057675	30.2695	0.057953
32.5157	-0.007354	20.3449	-0.71106	31.6081	0.253061			8.01177	0.156897	7.06853	-0.058965	30.2855	0.058346
32.5329	-0.004633	20.3556	-0.711098	31.6248	0.25459			8.016	0.154562	7.07226	-0.059399	30.3015	0.060165
32.5501	-0.004092	20.3664	-0.711139	31.6415	0.256306			8.02024	0.152827	7.076	-0.058827	30.3175	0.06138
32.5673	-0.005866	20.3771	-0.711323	31.6582	0.257706			8.02447	0.152391	7.07974	-0.059225	30.3335	0.062431
32.5845	-0.007759	20.3879	-0.711507	31.6749	0.254043			8.02871	0.153146	7.08347	-0.059523	30.3495	0.063039
32.6016	-0.011433	20.3986	-0.710677	31.6916	0.250787			8.03294	0.154659	7.08721	-0.060401	30.3655	0.057596
32.6188	-0.014243	20.4094	-0.70958	31.7084	0.247921			8.03718	0.154857	7.09095	-0.062539	30.3815	0.051699
32.636	-0.01363	20.4201	-0.709158	31.7251	0.245688			8.04141	0.154134	7.09468	-0.065042	30.3975	0.050705
32.6532	-0.012418	20.4309	-0.709274	31.7418	0.24576			8.04565	0.153987	7.09842	-0.067236	30.4135	0.054644
32.6704	-0.010887	20.4417	-0.709512	31.7585	0.246752			8.04988	0.152471	7.10216	-0.070238	30.4296	0.058493
32.6876	-0.009419	20.4524	-0.710003	31.7752	0.248294			8.05412	0.152579	7.10589	-0.072678	30.4456	0.057787
32.7048	-0.010082	20.4632	-0.710431	31.7919	0.250165			8.05835	0.151758	7.10963	-0.071332	30.4616	0.057693
32.7219	-0.011008	20.4739	-0.710243	31.8086	0.249276			8.06259	0.149837	7.11337	-0.072307	30.4776	0.057573
32.7391	-0.011176	20.4847	-0.710055	31.8253	0.245385			8.06682	0.149667	7.1171	-0.07112	30.4936	0.058998
32.7563	-0.009624	20.4954	-0.710066	31.842	0.244275			8.07106	0.149703	7.12084	-0.07046	30.5096	0.058144
32.7735	-0.007404	20.5062	-0.710108	31.8587	0.243431			8.07529	0.149495	7.12458	-0.070864	30.5256	0.055627
32.7907	-0.006501	20.5169	-0.709197	31.8754	0.243416			8.07953	0.149487	7.12831	-0.070002	30.5416	0.053873
32.8079	-0.00698	20.5277	-0.707721	31.8921	0.246713			8.08376	0.148201	7.13205	-0.069525	30.5576	0.053461
32.8251	-0.008757	20.5384	-0.707829	31.9088	0.247373			8.088	0.14586	7.13579	-0.069488	30.5736	0.053805
32.8423	-0.01062	20.5492	-0.710317	31.9255	0.246757			8.09223	0.144903	7.13952	-0.068853	30.5896	0.057625
32.8594	-0.012552	20.5599	-0.712479	31.9422	0.245403			8.09647	0.144278	7.14326	-0.068309	30.6056	0.062194
32.8766	-0.014563	20.5707	-0.712988	31.959	0.245599			8.1007	0.14462	7.14699	-0.067438	30.6216	0.06313
32.8938	-0.015052	20.5815	-0.713497	31.9757	0.245159			8.10494	0.147285	7.15073	-0.066527	30.6377	0.061015
32.911	-0.01447	20.5922	-0.715328	31.9924	0.243465			8.10917	0.149194	7.15447	-0.066788	30.6537	0.05942
32.9282	-0.013371	20.603	-0.71725	32.0091	0.245382			8.11341	0.151278	7.1582	-0.066549	30.6697	0.058376
32.9454	-0.013672	20.6137	-0.716629	32.0258	0.244724			8.11764	0.152105	7.16194	-0.064537	30.6857	0.060592
32.9626	-0.012903	20.6245	-0.71496	32.0425	0.242147			8.12188	0.152393	7.16568	-0.064308	30.7017	0.062421
32.9797	-0.012079	20.6352	-0.713932	32.0592	0.241974			8.12611	0.152546	7.16941	-0.065231	30.7177	0.062261
32.9969	-0.011711	20.646	-0.713615	32.0759	0.240578			8.13035	0.152567	7.17315	-0.066694	30.7337	0.059066
33.0141	-0.011908	20.6567	-0.713343	32.0926	0.239188			8.13458	0.15292	7.17689	-0.065731	30.7497	0.055464
33.0313	-0.010625	20.6675	-0.713206	32.1093	0.2397			8.13882	0.153744	7.18062	-0.064921	30.7657	0.054329
33.0485	-0.008487	20.6782	-0.713071	32.126	0.24455			8.14305	0.154021	7.18436	-0.06617	30.7817	0.05531
33.0657	-0.007426	20.689	-0.713101	32.1427	0.24854			8.14729	0.153828	7.1881	-0.066231	30.7977	0.056416
33.0829	-0.006463	20.6997	-0.713131	32.1594	0.249179			8.15152	0.155895	7.19183	-0.065862	30.8137	0.057722
33.1	-0.006	20.7105	-0.711542	32.1761	0.252355			8.15576	0.157839	7.19557	-0.063968	30.8297	0.057408
33.1172	-0.006273	20.7212	-0.709498	32.1928	0.253842			8.15999	0.158207	7.1993	-0.063482	30.8458	0.059159
33.1344	-0.005786	20.732	-0.709862	32.2096	0.253466			8.16423	0.156291	7.20304	-0.062977	30.8618	0.057856
33.1516	-0.005253	20.7428	-0.712233	32.2263	0.254482			8.16846	0.153799	7.20678	-0.062275	30.8778	0.056961
33.1688	-0.005112	20.7535	-0.714286	32.243	0.25396			8.1727	0.154541	7.21052	-0.062879	30.8938	0.058582
33.186	-0.006645	20.7643	-0.715651	32.2597	0.252316			8.17693	0.156412	7.21425	-0.063501	30.9098	0.058968
33.2032	-0.009343	20.775	-0.716995	32.2764	0.249903			8.18117	0.156725	7.21799	-0.0623	30.9258	0.059642
33.2204	-0.012075	20.7858	-0.718094	32.2931	0.248028			8.1854	0.15622	7.22172	-0.061036	30.9418	0.060119
33.2375	-0.014428	20.7965	-0.719193	32.3098	0.246819			8.18964	0.155847	7.22546	-0.061343	30.9578	0.060071
33.2547	-0.015123	20.8073	-0.718421	32.3265	0.246691			8.19387	0.155101	7.2292	-0.06256	30.9738	0.059387
33.2719	-0.015454	20.818	-0.717325	32.3432	0.2476			8.19811	0.154764	7.23293	-0.062929	30.9898	0.058061
33.2891	-0.015254	20.8288	-0.715397	32.3599	0.249075			8.20234	0.154848	7.23667	-0.063491	31.0058	0.057114
33.3063	-0.013976	20.8395	-0.712951	32.3766	0.251083			8.20658	0.155091	7.24041	-0.064895	31.0218	0.05397
33.3235	-0.012514	20.8503	-0.711611	32.3933	0.251049			8.21081	0.154515	7.24414	-0.065717	31.0378	0.053644
33.3407	-0.012827	20.861	-0.712025	32.41	0.251698			8.21505	0.153308	7.24788	-0.065319	31.0539	0.053574
33.3578	-0.015484	20.8718	-0.712386	32.4267	0.25264			8.21928	0.154684	7.25162	-0.065556	31.0699	0.055588
33.375	-0.015082	20.8826	-0.712464	32.4434	0.251989			8.22352	0.15673	7.25535	-0.06496	31.0859	0.057183
33.3922	-0.01603	20.8933	-0.712542	32.4602	0.250939			8.22775	0.15822	7.25909	-0.065224	31.1019	0.057975
33.4094	-0.017124	20.9041	-0.712088	32.4769	0.250121			8.23199	0.15824	7.26283	-0.065818	31.1179	0.05665
33.4266	-0.01619	20.9148	-0.711591	32.4936	0.250498			8.23622	0.157649	7.26656	-0.066194	31.1339	0.05666
33.4438	-0.016022	20.9256	-0.711471	32.5103	0.24923			8.24046	0.158033	7.2703	-0.066548	31.1499	0.057817
33.461	-0.016014	20.9363	-0.711513	32.527	0.24839			8.24469	0.158652	7.27403	-0.06741	31.1659	0.058419
33.4781	-0.015898	20.9471	-0.710955	32.5437	0.248829			8.24893	0.159349	7.27777	-0.068343	31.1819	0.056168
33.4953	-0.013252	20.9578	-0.709697	32.5604	0.250266			8.25316	0.160821	7.28151	-0.066965	31.1979	0.057785
33.5125	-0.010235	20.9686	-0.708689	32.5771	0.251309			8.2574	0.159862	7.28524	-0.068617	31.2139	0.057542
33.5297	-0.007563	20.9793	-0.7085	32.5938	0.252104			8.26163	0.160479	7.28898	-0.067202	31.2299	0.056903
33.5469	-0.006459	20.9901	-0.708312	32.6105	0.255139			8.26587	0.160023	7.29272	-0.067943	31.2459	0.057339
33.5641	-0.007008	21.0008	-0.708009	32.6272	0.254664			8.2701	0.161341	7.29645	-0.068912	31.2619	0.059339
33.5813	-0.008484	21.0116	-0.707705	32.6439	0.252303			8.27434	0.161763	7.30019	-0.067929	31.278	0.060783
33.5985	-0.010729	21.0223	-0.707954	32.6606	0.250413			8.27857	0.160818	7.30393	-0.068548	31.294	0.058707
33.6156	-0.013141	21.0331	-0.708367	32.6773	0.247369			8.28281	0.159373	7.30766	-0.067872	31.31	0.060645
33.6328	-0.012801	21.0439	-0.709406	32.694	0.244006			8.28704	0.157952	7.3114	-0.066512	31.326	0.061322
33.65	-0.011868	21.0546	-0.710989	32.7108	0.240726			8.29128	0.157283	7.31514	-0.065379	31.342	0.061586
33.6672	-0.012935	21.0654	-0.712296	32.7275	0.24161			8.29551	0.157447	7.31887	-0.064138	31.358	0.058731
33.6844	-0.011177	21.0761	-0.712972	32.7442	0.242747			8.29975	0.15648	7.32261	-0.062624	31.374	0.055705
33.7016	-0.009538	21.0869	-0.713622	32.7609	0.243585			8.30398	0.155511	7.32635	-0.060034	31.39	0.054077
33.7188	-0.008584	21.0976	-0.713954	32.7776	0.245368			8.30822	0.157028	7.33008	-0.05673	31.406	0.054101
33.7359	-0.009055	21.1084	-0.714287	32.7943	0.244635			8.31245	0.156268	7.33382	-0.053988	31.422	0.064656
33.7531	-0.008478	21.1191	-0.713669	32.811	0.24217			8.31669	0.15644	7.33756	-0.050239	31.438	0.076255
33.7703	-0.008422	21.1299	-0.712873	32.8277	0.240135			8.32092	0.156755	7.34129	-0.046731	31.454	0.081834
33.7875	-0.010774	21.1406	-0.713189	32.8444	0.240331			8.32516	0.15665	7.34503	-0.042583	31.47	0.079332
33.8047	-0.010114	21.1514	-0.714203	32.8611	0.241522			8.32939	0.155011	7.34877	-0.041043	31.4861	0.080226
33.8219	-0.00976	21.1621	-0.714556	32.8778	0.242927			8.33363	0.154252	7.3525	-0.040276	31.5021	0.078869
33.8391	-0.010128	21.1729	-0.713816	32.8945	0.243964			8.33786	0.154206	7.35624	-0.038208	31.5181	0.073854
33.8562	-0.011122	21.1837	-0.713364	32.9112	0.244938			8.3421	0.153977	7.35997	-0.037191	31.5341	0.075427
33.8734	-0.012932	21.1944	-0.714559	32.9279	0.245924			8.34633	0.154691	7.36371	-0.035878	31.5501	0.082265
33.8906	-0.014678	21.2052	-0.715754	32.9446	0.248484			8.35057	0.154869	7.36745	-0.035628	31.5661	0.085769
33.9078	-0.015537	21.2159	-0.713571	32.9614	0.248935			8.3548	0.155034	7.37118	-0.035279	31.5821	0.082451
33.925	-0.017118	21.2267	-0.711073	32.9781	0.247306			8.35904	0.156471	7.37492	-0.03559	31.5981	0.07685
33.9422	-0.0172	21.2374	-0.710409	32.9948	0.244269			8.36327	0.155295	7.37866	-0.035854	31.6141	0.079013
33.9594	-0.015632	21.2482	-0.710588	33.0115	0.241489			8.36751	0.154774	7.38239	-0.034963	31.6301	0.079306
33.9766	-0.012581	21.2589	-0.710708	33.0282	0.239535			8.37174	0.155221	7.38613	-0.034417	31.6461	0.080663
33.9937	-0.011947	21.2697	-0.710755	33.0449	0.240019			8.37598	0.155745	7.38987	-0.035408	31.6621	0.080575
34.0109	-0.012441	21.2804	-0.711263	33.0616	0.242252			8.38021	0.15585	7.3936	-0.03646	31.6781	0.076398
34.0281	-0.013375	21.2912	-0.713403	33.0783	0.24424			8.38445	0.155414	7.39734	-0.037231	31.6942	0.082074
34.0453	-0.011834	21.3019	-0.715542	33.095	0.244856			8.38868	0.155151	7.40108	-0.035165	31.7102	0.081483
34.0625	-0.010477	21.3127	-0.716038	33.1117	0.246441			8.39292	0.155713	7.40481	-0.034341	31.7262	0.087342
34.0797	-0.00985	21.3235	-0.716521	33.1284	0.247815			8.39715	0.156554	7.40855	-0.033778	31.7422	0.081756
34.0969	-0.01182	21.3342	-0.71655	33.1451	0.248708			8.40139	0.156164	7.41228	-0.034875	31.7582	0.08055
34.114	-0.014258	21.345	-0.716435	33.1618	0.245738			8.40562	0.153669	7.41602	-0.034233	31.7742	0.082354
34.1312	-0.016294	21.3557	-0.715962	33.1785	0.245128			8.40986	0.15357	7.41976	-0.034043	31.7902	0.07989
34.1484	-0.017272	21.3665	-0.715173	33.1952	0.245493			8.41409	0.15254	7.42349	-0.03442	31.8062	0.071951
34.1656	-0.015403	21.3772	-0.714699	33.212	0.242811			8.41833	0.152903	7.42723	-0.034997	31.8222	0.072616
34.1828	-0.012375	21.388	-0.714976	33.2287	0.242971			8.42256	0.153438	7.43097	-0.035765	31.8382	0.075264
34.2	-0.008929	21.3987	-0.715131	33.2454	0.244144			8.4268	0.153357	7.4347	-0.036429	31.8542	0.077682
34.2172	-0.007622	21.4095	-0.713564	33.2621	0.245191			8.43103	0.153366	7.43844	-0.036383	31.8702	0.083131
34.2343	-0.00731	21.4202	-0.711998	33.2788	0.247986			8.43527	0.154115	7.44218	-0.035201	31.8862	0.074088
34.2515	-0.008208	21.431	-0.71107	33.2955	0.250052			8.4395	0.155434	7.44591	-0.033768	31.9023	0.075692
34.2687	-0.010673	21.4417	-0.710271	33.3122	0.250708			8.44374	0.156787	7.44965	-0.033816	31.9183	0.079937
34.2859	-0.012044	21.4525	-0.710017	33.3289	0.250719			8.44797	0.15794	7.45339	-0.034401	31.9343	0.081519
34.3031	-0.012031	21.4632	-0.710124	33.3456	0.249112			8.45221	0.158679	7.45712	-0.034113	31.9503	0.081999
[truncated: 19,415 more rows]

## Sheet: Fig. 1g
GPDmuc-foldon					GPDmuc-WL2-foldon
temp	Cp	CPPEAK1			temp	cp	CPPEAK1
24.9375	-2.20884	1.44e-09			24.9373	-1.62652	2.4e-18
25.1403	-1.03252	1.69e-09			25.1424	-0.8066	3.11e-18
25.3417	-0.37005	1.97e-09			25.3441	-0.26845	4.03e-18
25.5434	0.10312	2.3e-09			25.5463	0.03925	5.21e-18
25.7452	0.41586	2.69e-09			25.7467	0.10099	6.71e-18
25.9457	0.63361	3.14e-09			25.9469	0.3163	8.65e-18
26.1449	0.7173	3.66e-09			26.1475	0.54669	1.12e-17
26.3464	0.69032	4.28e-09			26.3487	0.66299	1.44e-17
26.549	0.70185	5e-09			26.5511	0.67299	1.86e-17
26.752	0.52027	5.84e-09			26.7528	0.49878	2.39e-17
26.9544	0.33334	6.82e-09			26.9539	0.38447	3.08e-17
27.1573	0.32792	7.96e-09			27.1571	0.25791	3.98e-17
27.3592	0.13686	9.29e-09			27.3612	0.11006	5.14e-17
27.5613	0.10292	1.08e-08			27.5625	0.0969	6.62e-17
27.762	-0.05261	1.26e-08			27.7635	0.0048	8.52e-17
27.9659	0.05255	1.48e-08			27.968	0.05203	1.1e-16
28.1692	-0.0775	1.72e-08			28.1706	0.03624	1.42e-16
28.3729	-0.13929	2.01e-08			28.3722	0.05943	1.82e-16
28.5738	-0.12731	2.34e-08			28.5725	-0.01525	2.34e-16
28.7725	-0.14833	2.72e-08			28.7749	-0.11844	3.01e-16
28.9733	-0.05639	3.16e-08			28.9786	-0.12061	3.87e-16
29.1764	-0.00115	3.69e-08			29.1806	-0.18205	4.97e-16
29.3786	-0.07034	4.3e-08			29.3797	-0.25875	6.36e-16
29.5807	0.06003	5e-08			29.5832	-0.2312	8.19e-16
29.7833	-0.0556	5.83e-08			29.7853	-0.1871	1.05e-15
29.9881	0.08768	6.79e-08			29.9891	-0.0948	1.35e-15
30.1902	0.01312	7.9e-08			30.1899	-0.05646	1.73e-15
30.3913	0.0043	9.19e-08			30.391	-0.06717	2.22e-15
30.5952	-0.02686	1.07e-07			30.5944	0.02214	2.85e-15
30.795	-0.0781	1.24e-07			30.7947	0.08818	3.64e-15
30.9985	-0.05239	1.45e-07			30.9989	0.11784	4.67e-15
31.2009	0.000355	1.68e-07			31.2016	0.02371	5.99e-15
31.4033	-0.12796	1.95e-07			31.4022	0.09473	7.65e-15
31.6062	-0.16535	2.27e-07			31.6033	0.11147	9.78e-15
31.8073	-0.07765	2.64e-07			31.8046	0.13835	1.25e-14
32.0098	0.04657	3.06e-07			32.0089	0.02807	1.6e-14
32.211	0.10074	3.56e-07			32.2121	0.00872	2.05e-14
32.4109	0.08364	4.12e-07			32.4127	-0.07562	2.62e-14
32.6135	0.07175	4.79e-07			32.6143	0.04356	3.34e-14
32.8173	0.19936	5.56e-07			32.8163	0.07472	4.27e-14
33.0197	0.0661	6.45e-07			33.0202	0.05039	5.46e-14
33.22	0.0318	7.48e-07			33.2211	-0.01468	6.96e-14
33.4226	0.14295	8.68e-07			33.4228	0.04544	8.88e-14
33.6245	0.11855	1.01e-06			33.6253	0.01749	1.13e-13
33.8242	0.00482	1.16e-06			33.8261	-0.05991	1.44e-13
34.0268	-0.09299	1.35e-06			34.0262	-0.09581	1.84e-13
34.2298	-0.13746	1.57e-06			34.2306	-0.04109	2.35e-13
34.4308	-0.10266	1.81e-06			34.4329	-0.03529	2.99e-13
34.6319	-0.12108	2.1e-06			34.6353	0.03763	3.81e-13
34.8351	-0.05702	2.43e-06			34.8387	-0.04325	4.86e-13
35.0381	-0.095	2.82e-06			35.0367	-0.10952	6.15e-13
35.2407	-0.23979	3.27e-06			35.2417	-0.08003	7.85e-13
35.4413	-0.25588	3.78e-06			35.4438	-0.03278	9.99e-13
35.6437	-0.25493	4.37e-06			35.645	-0.16039	1.27e-12
35.8481	-0.1089	5.07e-06			35.8472	-0.11476	1.61e-12
36.0494	0.0035	5.86e-06			36.051	-0.01418	2.05e-12
36.2507	0.06525	6.77e-06			36.2522	0.00559	2.61e-12
36.453	0.11106	7.83e-06			36.4537	0.04609	3.31e-12
36.6541	0.13372	9.05e-06			36.6561	0.07786	4.2e-12
36.8565	0.18282	1.05e-05			36.8609	0.08042	5.35e-12
37.0596	0.19827	1.21e-05			37.0607	-0.03268	6.77e-12
37.2604	0.10911	1.4e-05			37.2618	-0.06306	8.57e-12
37.4629	0.04376	1.62e-05			37.4648	-0.00178	1.09e-11
37.6647	-0.00383	1.87e-05			37.6649	0.05169	1.38e-11
37.8677	-0.04193	2.16e-05			37.867	0.11357	1.74e-11
38.0689	-0.0835	2.49e-05			38.0702	0.13364	2.21e-11
38.2709	0.000417	2.87e-05			38.2683	0.00169	2.79e-11
38.4719	0.0518	3.31e-05			38.4698	-0.01476	3.53e-11
38.6731	0.04275	3.82e-05			38.6746	-0.02201	4.48e-11
38.8773	0.08426	4.42e-05			38.876	0.04661	5.66e-11
39.0805	0.08799	5.1e-05			39.0794	0.10127	7.18e-11
39.2807	0.07256	5.87e-05			39.2792	0.01067	9.05e-11
39.4815	0.07916	6.77e-05			39.4825	0.02034	1.15e-10
39.6836	0.07299	7.8e-05			39.6853	0.0319	1.45e-10
39.8895	0.10088	9.02e-05			39.8887	-0.00423	1.83e-10
40.0929	-0.03635	0.000104			40.0909	-0.00731	2.32e-10
40.2946	-0.11287	0.00012			40.294	-0.13519	2.93e-10
40.4953	-0.006	0.000138			40.4948	-0.11398	3.69e-10
40.6967	0.04113	0.000159			40.6953	-0.10046	4.65e-10
40.899	0.18673	0.000183			40.8978	-0.13139	5.86e-10
41.1008	-0.03408	0.000211			41.0986	-0.04402	7.38e-10
41.3039	-0.23612	0.000243			41.3017	-0.06615	9.32e-10
41.5047	-0.36318	0.000279			41.5037	-0.07974	1.17e-09
41.7031	-0.48118	0.000321			41.704	0.05581	1.48e-09
41.9045	-0.33794	0.000369			41.9067	0.11073	1.86e-09
42.107	-0.10082	0.000424			42.1087	0.05351	2.34e-09
42.3101	0.07267	0.000488			42.3106	0.07781	2.95e-09
42.5131	0.16325	0.000562			42.5122	0.08349	3.71e-09
42.7156	0.14814	0.000646			42.7131	0.05582	4.66e-09
42.9161	0.1445	0.000742			42.9176	0.01333	5.88e-09
43.1183	0.1337	0.000854			43.1183	0.0162	7.38e-09
43.3221	0.08667	0.000982			43.32	-0.03914	9.27e-09
43.5231	0.017	0.00113			43.5245	-0.02221	1.17e-08
43.7257	0.04276	0.0013			43.7276	-0.05976	1.47e-08
43.9288	-0.01618	0.00149			43.929	-0.04189	1.84e-08
44.1315	-0.00524	0.00171			44.13	-0.0556	2.31e-08
44.3323	-0.06665	0.00196			44.3316	-0.0375	2.9e-08
44.5348	0.02861	0.00225			44.5343	0.0204	3.64e-08
44.7383	0.03006	0.00259			44.7367	-0.02277	4.57e-08
44.9402	-0.03356	0.00297			44.9382	-0.06253	5.72e-08
45.1411	-0.04348	0.00341			45.138	0.04698	7.16e-08
45.3425	0.02815	0.00391			45.3399	0.04997	8.97e-08
45.5442	-0.01253	0.00448			45.5407	-0.02966	1.12e-07
45.7449	0.01653	0.00513			45.7448	-0.01496	1.41e-07
45.947	0.02503	0.00589			45.9484	-0.01182	1.77e-07
46.15	0.07254	0.00675			46.1502	-0.06736	2.21e-07
46.3518	0.10962	0.00774			46.3501	-0.03561	2.76e-07
46.5538	0.13175	0.00887			46.5523	0.14899	3.46e-07
46.7569	0.07343	0.01017			46.7555	0.13116	4.33e-07
46.9592	-0.00401	0.01165			46.9573	0.04468	5.41e-07
47.1598	0.02787	0.01334			47.1599	0.04128	6.77e-07
47.3629	0.03686	0.01528			47.3641	0.05531	8.47e-07
47.5669	-0.01416	0.01752			47.5666	0.0342	1.06e-06
47.7692	-0.00246	0.02006			47.7696	0.03428	1.32e-06
47.9725	-0.00743	0.02298			47.9712	0.07453	1.65e-06
48.1738	-0.08093	0.02629			48.1737	0.02002	2.06e-06
48.3741	-0.02674	0.03004			48.3743	-0.01644	2.57e-06
48.5755	-0.0736	0.03436			48.5752	-0.056	3.2e-06
48.7809	-0.18373	0.03938			48.7781	-0.02564	4e-06
48.9813	-0.30541	0.04499			48.9782	-0.03408	4.98e-06
49.184	-0.31977	0.05147			49.1818	-0.11766	6.22e-06
49.3865	-0.18824	0.05886			49.3828	-0.17932	7.74e-06
49.586	0.00869	0.06716			49.5823	-0.05325	9.61e-06
49.7892	0.04169	0.07682			49.7842	0.09428	1.2e-05
49.9885	0.08377	0.08762			49.9849	0.1046	1.49e-05
50.1898	0.1307	0.10005			50.1883	0.05807	1.86e-05
50.3926	0.33471	0.11434			50.3886	0.02904	2.31e-05
50.5955	0.4512	0.13066			50.5913	0.06069	2.87e-05
50.7982	0.65828	0.14925			50.7951	0.09532	3.58e-05
51.0001	0.98894	0.17039			50.9982	0.02973	4.45e-05
51.2036	1.08666	0.19468			51.2001	0.04501	5.53e-05
51.404	1.29533	0.22194			51.4021	-0.11594	6.88e-05
51.6048	1.56564	0.25303			51.6049	-0.09448	8.55e-05
51.8095	1.82205	0.28918			51.8083	-0.24016	0.000106
52.0097	2.20813	0.32945			52.0106	-0.23368	0.000132
52.2147	2.64799	0.37647			52.2116	-0.1357	0.000164
52.4182	3.0827	0.42966			52.4145	-0.09309	0.000204
52.6186	3.48146	0.48929			52.6168	0.01287	0.000253
52.8201	3.98321	0.55753			52.8186	0.1204	0.000313
53.021	4.5007	0.63486			53.0204	0.15409	0.000388
53.2244	5.05772	0.72398			53.2225	0.17194	0.000482
53.4276	5.75774	0.82535			53.4232	0.22027	0.000596
53.6274	6.25331	0.93867			53.6262	0.16914	0.000739
53.8278	6.81242	1.06768			53.8289	0.18776	0.000917
54.0301	7.50152	1.21574			54.0321	0.08156	0.00114
54.2323	8.16657	1.38385			54.2321	-0.00617	0.0014
54.4334	8.82395	1.57371			54.4346	-0.00459	0.00174
54.6348	9.75163	1.78962			54.6384	0.10012	0.00216
54.8375	10.6672	2.0363			54.8394	0.06238	0.00266
55.0397	11.5266	2.31565			55.0391	-0.00686	0.00329
55.2413	12.5264	2.63171			55.2433	-0.06946	0.00407
55.4451	13.3863	2.99399			55.4453	-0.08061	0.00504
55.6471	14.6408	3.40138			55.6487	-0.11289	0.00623
55.8512	15.7805	3.868			55.8512	-0.23644	0.0077
56.0521	16.9077	4.38828			56.0525	-0.30016	0.00951
56.2544	18.4859	4.9808			56.2547	-0.3433	0.01174
56.457	20.12	5.6525			56.4562	-0.27992	0.01449
56.6579	21.2794	6.40485			56.6566	-0.25772	0.01785
56.8595	22.8142	7.25728			56.86	-0.32345	0.02206
57.0632	24.4408	8.22981			57.0625	-0.39271	0.02723
57.263	26.1502	9.30445			57.2625	-0.50045	0.03351
57.4635	28.0645	10.5183			57.4632	-0.47811	0.04125
57.6666	30.0428	11.9009			57.6657	-0.42594	0.05087
57.8678	32.0616	13.4408			57.8697	-0.40779	0.06282
58.0713	34.1201	15.1879			58.0703	-0.27828	0.07728
58.2739	36.3153	17.1368			58.2721	-0.04491	0.09515
58.4756	38.4646	19.3072			58.4746	0.04271	0.11722
58.6782	40.6026	21.7401			58.6753	0.08166	0.14411
58.8787	42.8323	24.4206			58.8775	0.24073	0.17737
59.0808	45.2388	27.4202			59.0786	0.41812	0.21802
59.2831	47.6263	30.746			59.2768	0.65884	0.26711
59.4852	50.0175	34.4151			59.4833	0.84064	0.32995
59.6882	52.3616	38.4717			59.6867	0.8772	0.40616
59.8899	54.8416	42.8902			59.8887	0.82072	0.49911
60.0912	57.5418	47.7002			60.0898	0.69869	0.61259
60.2963	60.283	53.0248			60.2932	0.56926	0.75335
60.4961	63.1331	58.6252			60.494	0.25835	0.92376
60.6967	66.3708	64.6553			60.6952	-0.06004	1.13267
60.8983	69.8576	71.1105			60.8983	-0.47095	1.39105
61.0992	73.9267	77.9118			61.1028	-0.82774	1.70997
61.2975	78.1586	84.9453			61.2987	-1.12533	2.0831
61.4967	82.9062	92.2743			61.4975	-1.32325	2.54366
61.6996	88.171	99.9334			61.7002	-1.3664	3.11672
61.9009	93.9693	107.64			61.9008	-1.21681	3.80808
62.105	100.264	115.443			62.1021	-0.77262	4.65333
62.3051	107.012	122.955			62.3068	0.17166	5.70019
62.5081	114.171	130.303			62.5087	1.58624	6.95678
62.7099	121.657	137.177			62.7117	3.52475	8.49029
62.9123	129.326	143.48			62.9119	5.98555	10.3207
63.1138	137.092	149.023			63.1135	9.04812	12.545
63.316	144.555	153.699			63.3188	12.8791	15.2745
63.5195	151.366	157.385			63.521	17.4304	18.5036
63.7223	157.382	159.932			63.7239	22.5867	22.3757
63.9238	162.388	161.279			63.9243	28.6912	26.9136
64.1262	166.126	161.406			64.1277	35.5183	32.3521
64.3268	168.704	160.318			64.3302	43.0436	38.6955
64.5293	169.831	158.031			64.5318	51.4217	46.02
64.7319	169.127	154.615			64.7316	60.2576	54.3382
64.9345	166.526	150.177			64.9339	69.8204	63.8649
65.1348	162.008	144.906			65.1363	79.983	74.4776
65.3356	155.633	138.877			65.3344	90.5955	85.8088
65.5372	147.654	132.225			65.5364	101.394	98.1193
65.7389	138.429	125.123			65.7389	112.248	110.899
65.943	128.28	117.635			65.9421	122.814	123.715
66.144	117.52	110.097			66.1444	132.83	135.905
66.346	106.572	102.492			66.345	141.975	146.793
66.5494	95.4887	94.9153			66.5482	149.976	155.937
66.7508	84.7884	87.5832			66.7493	156.398	162.517
66.9522	74.5931	80.5017			66.9516	160.753	166.179
67.156	65.1773	73.6457			67.1552	162.706	166.596
67.3586	56.5336	67.1826			67.3579	162.101	163.729
67.5605	48.8672	61.1236			67.5589	158.849	157.876
67.7641	42.2661	55.4134			67.761	152.832	149.407
67.9646	36.5168	50.1897			67.9628	144.433	138.952
68.1664	31.5424	45.3312			68.1653	133.894	127.107
68.3693	27.3105	40.8374			68.3687	121.678	114.493
68.5705	23.7798	36.7576			68.5692	108.377	101.931
68.7719	20.9196	33.0312			68.7723	94.5622	89.5399
68.9754	18.2718	29.6078			68.9735	80.797	77.9429
69.1764	16.0288	26.5412			69.1737	67.7931	67.2928
69.3779	14.2605	23.7609			69.3765	55.7569	57.5462
69.5796	12.5767	21.2491			69.5803	45.1581	48.8497
69.7809	11.1424	18.9903			69.7814	35.953	41.3263
69.9838	9.69278	16.9452			69.9819	28.2036	34.8195
70.1846	8.53393	15.1281			70.1826	21.905	29.2217
70.3868	7.44562	13.4876			70.3863	16.9039	24.3809
70.5884	6.36486	12.0232			70.5873	12.8662	20.3378
70.7919	5.34308	10.7018			70.7869	9.72464	16.9506
70.9927	4.42845	9.5368			70.9909	7.45602	14.0458
71.1964	3.58647	8.48237			71.1923	5.68624	11.6502
71.3993	2.91464	7.54575			71.3946	4.48098	9.64383
71.6013	2.38703	6.71468			71.5983	3.56708	7.96615
71.8028	1.92497	5.97622			71.798	2.90457	6.60008
72.005	1.56037	5.31592			71.9996	2.35275	5.45557
72.2073	1.18673	4.72782			72.2017	1.94679	4.50578
72.4091	0.91281	4.20552			72.4036	1.75354	3.72088
72.6105	0.67004	3.74181			72.608	1.52158	3.0647
72.8121	0.34995	3.32855			72.8088	1.34341	2.53277
73.0122	0.21777	2.96362			73.0098	1.25224	2.09235
73.214	0.18607	2.636			73.2112	1.10725	1.72792
73.4148	0.0634	2.34599			73.4145	1.03071	1.42446
73.6175	0.00496	2.0858			73.6171	0.98563	1.1752
73.8197	-0.01333	1.85495			73.8189	0.96634	0.97032
74.0209	0.08324	1.65069			74.0207	0.78512	0.80122
74.2243	0.03878	1.46724			74.222	0.68329	0.66202
74.4263	-0.06786	1.30522			74.4246	0.6655	0.5464
74.6278	0.08266	1.16159			74.6255	0.57764	0.45178
74.8307	0.09435	1.03301			74.828	0.50994	0.37305
75.0317	0.13304	0.91974			75.0311	0.41609	0.30791
75.2355	0.0096	0.81762			75.235	0.24022	0.254
75.4357	0.04635	0.72842			75.4357	0.08246	0.2102
75.638	0.04498	0.64826			75.6373	0.00889	0.17385
75.8375	0.00672	0.57791			75.8394	0.00339	0.14375
76.0394	-0.0536	0.51454			76.0406	-0.07094	0.11897
76.2414	0.0553	0.45814			76.2439	-0.21488	0.0983
76.4441	0.08987	0.4078			76.4457	-0.21487	0.08135
76.6475	0.10924	0.36289			76.646	-0.16568	0.06743
76.8496	0.01811	0.3232			76.8482	-0.19027	0.05581
77.0491	0.01855	0.28832			77.0506	-0.27968	0.04619
77.2519	0.1374	0.25675			77.2522	-0.20853	0.03826
77.4546	0.10896	0.22868			77.4547	-0.25465	0.03167
77.6573	0.0332	0.2037			77.6561	-0.27251	0.02626
77.859	-0.01088	0.18157			77.8585	-0.3048	0.02175
78.0622	-0.11165	0.16173			78.0596	-0.27179	0.01804
78.2635	-0.05595	0.14423			78.2608	-0.15067	0.01497
78.4664	0.08255	0.12852			78.4627	-0.03705	0.01241
78.6699	0.05806	0.1145			78.6642	0.03668	0.0103
78.871	0.02409	0.10217			78.8667	0.0816	0.00854
79.073	0.07794	0.09112			79.0697	0.12135	0.00708
79.2763	0.11214	0.08122			79.273	0.14521	0.00587
79.4786	0.07325	0.07245			79.4739	0.18356	0.00487
79.6798	0.01355	0.06467			79.6771	0.23023	0.00404
79.8812	0.00332	0.05773			79.8786	0.22411	0.00336
80.0836	0.03439	0.05151			80.0817	0.10729	0.00279
80.2823	-0.03998	0.04606			80.2846	0.11075	0.00231
80.4847	-0.10297	0.04111			80.4858	0.17839	0.00192
80.6864	-0.06522	0.03671			80.69	0.10477	0.00159
80.8892	-0.41828	0.03276			80.8916	0.07367	0.00133
81.0877	-0.48516	0.02932			81.0932	0.05858	0.0011
81.2902	0.21668	0.02618			81.2953	0.01023	0.000917
81.4929	-0.45461	0.02337			81.4958	-0.00327	0.000764
81.6954	-0.3894	0.02088			81.6965	0.000365	0.000636
81.8968	-0.37972	0.01866			81.8972	0.04444	0.00053
82.0995	-0.38503	0.01667			82.0994	0.10037	0.000441
82.3019	-0.39505	0.01489			82.3024	0.13602	0.000367
82.506	-0.26903	0.0133			82.503	0.22021	0.000306
82.7074	-0.23859	0.01189			82.7038	0.31664	0.000255
82.9101	-0.15831	0.01063			82.906	0.29706	0.000212
83.1112	-0.0384	0.00951			83.1094	0.38044	0.000177
83.3141	0.03055	0.0085			83.3131	0.37783	0.000147
83.5145	0.08246	0.00761			83.5156	0.39456	0.000123
83.717	0.08825	0.0068			83.7156	0.33052	0.000102
83.9209	0.10681	0.00608			83.9176	0.1834	8.54e-05
84.1236	0.05423	0.00544			84.1195	0.1457	7.12e-05
84.3258	0.02067	0.00486			84.3196	0.0394	5.95e-05
84.5269	0.05847	0.00436			84.5207	-0.04488	4.97e-05
84.7275	0.10219	0.0039			84.724	-0.14349	4.14e-05
84.9286	0.14151	0.00349			84.9239	-0.28945	3.46e-05
85.1293	0.34875	0.00313			85.1266	-0.25966	2.89e-05
85.3306	0.48863	0.0028			85.3314	-0.2141	2.41e-05
85.5331	0.50655	0.00251			85.5329	-0.15229	2.01e-05
85.7345	0.49961	0.00225			85.7336	-0.09143	1.68e-05
85.9362	0.40235	0.00201			85.9348	-0.15808	1.41e-05
86.1375	0.29193	0.00181			86.1408	-0.18551	1.17e-05
86.3408	0.2437	0.00162			86.3419	-0.26416	9.8e-06
86.5412	0.20745	0.00145			86.5432	-0.2381	8.2e-06
86.7438	0.0816	0.0013			86.7444	-0.28871	6.86e-06
86.9453	0.0803	0.00116			86.9467	-0.25575	5.74e-06
87.1505	0.08279	0.00104			87.1502	-0.1526	4.79e-06
87.3517	0.05865	0.000935			87.3515	-0.05971	4.01e-06
87.5536	0.07796	0.000838			87.5542	0.04338	3.36e-06
87.7559	0.03923	0.000751			87.7587	0.02592	2.8e-06
87.9572	0.00458	0.000674			87.9598	0.06809	2.35e-06
88.1588	0.08519	0.000605			88.1633	0.0075	1.96e-06
88.3616	0.17188	0.000542			88.3634	0.01445	1.65e-06
88.5642	0.08188	0.000486			88.5633	-0.06743	1.38e-06
88.7658	0.03198	0.000436			88.7646	0.05416	1.16e-06
88.9662	-0.0123	0.000392			88.9655	0.07242	9.72e-07
89.1662	0.01226	0.000352			89.1659	0.06986	8.16e-07
89.3678	-0.10173	0.000316			89.3665	0.0268	6.85e-07
89.5712	-0.049	0.000284			89.5686	0.0212	5.74e-07
89.7726	-0.07455	0.000255			89.7704	0.06413	4.82e-07
89.976	0.01596	0.000228			89.9708	0.10139	4.05e-07
90.1787	-0.04633	0.000205			90.1735	0.21019	3.39e-07
90.3804	0.01439	0.000184			90.3748	0.25144	2.85e-07
90.5815	-0.05955	0.000166			90.5768	0.13498	2.39e-07
90.7812	-0.20797	0.000149			90.7794	0.02713	2.01e-07
90.9831	-0.24912	0.000134			90.9795	0.03525	1.69e-07
91.1848	-0.2914	0.00012			91.1818	-0.0776	1.42e-07
91.3873	-0.3707	0.000108			91.3855	-0.18605	1.19e-07
91.5897	-0.36567	9.71e-05			91.5865	-0.20028	1e-07
91.7918	-0.36099	8.72e-05			91.7889	-0.21589	8.4e-08
91.9924	-0.31429	7.85e-05			91.9951	-0.1802	7.03e-08
92.1942	-0.20765	7.06e-05			92.1959	-0.09005	5.92e-08
92.3953	-0.22672	6.35e-05			92.3966	-0.07646	4.98e-08
92.5982	-0.15646	5.71e-05			92.6008	-0.0633	4.18e-08
92.8003	-0.03997	5.13e-05			92.8006	-0.06913	3.52e-08
93.0035	0.05747	4.61e-05			93.0045	-0.05999	2.96e-08
93.206	-0.00948	4.15e-05			93.2084	0.05238	2.49e-08
93.41	-0.05596	3.73e-05			93.4113	0.000246	2.09e-08
93.611	0.05884	3.36e-05			93.6124	-0.01046	1.76e-08
93.8121	0.10305	3.02e-05			93.8146	-0.05772	1.48e-08
94.014	0.1215	2.72e-05			94.0157	-0.04781	1.25e-08
94.2166	0.07678	2.45e-05			94.2171	0.05586	1.05e-08
94.4185	0.20762	2.2e-05			94.4189	0.08564	8.87e-09
94.6211	0.12894	1.98e-05			94.621	0.09732	7.48e-09
94.8252	0.09677	1.78e-05			94.8229	0.00791	6.3e-09
95.0281	0.06657	1.61e-05			95.0248	0.04893	5.31e-09
95.231	0.03247	1.45e-05			95.2306	0.10143	4.46e-09
95.4316	0.06567	1.3e-05			95.4313	0.03843	3.77e-09
95.6316	0.01642	1.17e-05			95.6326	0.12601	3.18e-09
95.8341	0.00585	1.06e-05			95.8338	0.10883	2.68e-09
96.0388	-0.04582	9.52e-06			96.0359	0.000479	2.26e-09
96.2405	-0.15455	8.58e-06			96.238	-0.0648	1.91e-09
96.4429	-0.13239	7.73e-06			96.4394	-0.09792	1.61e-09
96.6451	-0.07092	6.97e-06			96.6405	-0.05714	1.36e-09
96.8453	0.05069	6.29e-06			96.8429	0.03795	1.15e-09
97.0473	0.24372	5.67e-06			97.0417	0.12426	9.74e-10
97.2479	0.22881	5.12e-06			97.2456	0.15002	8.21e-10
97.4517	0.17064	4.61e-06			97.4489	0.05199	6.93e-10
97.6509	-0.04466	4.16e-06			97.6502	-0.0777	5.86e-10
97.8541	-0.10013	3.75e-06			97.8526	-0.08604	4.95e-10
98.0541	-0.08702	3.39e-06			98.0535	-0.13204	4.19e-10
98.2566	-0.02541	3.06e-06			98.256	-0.20329	3.54e-10
98.4596	-0.2212	2.76e-06			98.4586	-0.27811	2.99e-10
98.664	-0.28656	2.48e-06			98.6604	-0.15802	2.53e-10
98.8648	-0.30582	2.24e-06			98.8608	-0.17013	2.14e-10
99.0666	-0.29619	2.02e-06			99.0642	-0.13682	1.81e-10
99.2714	-0.11961	1.82e-06			99.2669	-0.09514	1.53e-10
99.4733	0.02334	1.65e-06			99.4675	-0.01805	1.3e-10
99.6755	0.01536	1.49e-06			99.669	0.02078	1.1e-10
99.876	-0.02046	1.34e-06			99.8707	0.02947	9.3e-11
100.079	-0.14242	1.21e-06			100.072	-0.0314	7.88e-11
100.283	-0.26633	1.09e-06			100.277	-0.13717	6.66e-11
100.486	-0.39466	9.88e-07			100.479	-0.20066	5.64e-11
100.689	-0.37205	8.92e-07			100.681	-0.10606	4.78e-11
100.891	-0.28196	8.06e-07			100.883	-0.10048	4.05e-11
101.092	-0.26747	7.28e-07			101.082	-0.16834	3.44e-11
101.294	-0.3264	6.58e-07			101.286	-0.25529	2.91e-11
101.498	-0.08303	5.94e-07			101.49	-0.20851	2.46e-11
101.7	-0.18866	5.37e-07			101.69	-0.14602	2.09e-11
101.902	-0.16538	4.86e-07			101.893	-0.15653	1.77e-11
102.102	-0.01282	4.39e-07			102.096	-0.07606	1.5e-11
102.304	0.21881	3.97e-07			102.299	-0.01921	1.27e-11
102.506	0.3729	3.59e-07			102.502	0.12549	1.08e-11
102.705	0.82993	3.25e-07			102.704	0.43369	9.17e-12
102.906	1.21028	2.94e-07			102.908	0.73752	7.77e-12
103.109	1.15493	2.66e-07			103.111	1.00899	6.59e-12
103.311	1.3814	2.41e-07			103.313	1.19946	5.6e-12
103.513	1.30168	2.18e-07			103.513	1.1302	4.76e-12
103.714	1.61718	1.97e-07			103.715	0.91258	4.05e-12
103.918	0.47459	1.78e-07			103.917	0.55019	3.44e-12
104.119	0.23957	1.61e-07			104.119	0.32895	2.92e-12
104.321	-0.10322	1.46e-07			104.319	0.02455	2.49e-12
104.523	-0.45284	1.32e-07			104.521	-0.19982	2.11e-12
104.723	-0.58983	1.2e-07			104.723	-0.37232	1.8e-12
104.922	-0.23346	1.09e-07			104.923	-0.53754	1.53e-12
105.122	-0.53923	9.85e-08			105.122	-0.51836	1.3e-12
105.327	-0.75984	8.9e-08			105.325	-0.55275	1.11e-12
105.528	-0.75682	8.07e-08			105.53	-0.60244	9.41e-13
105.732	-0.90253	7.3e-08			105.729	-0.64263	8.03e-13
105.932	-0.92435	6.62e-08			105.932	-0.61187	6.82e-13
106.133	-1.01959	6e-08			106.134	-0.53931	5.81e-13
106.34	-1.25562	5.42e-08			106.336	-0.6831	4.95e-13
106.544	-1.24172	4.91e-08			106.538	-0.85249	4.21e-13
106.745	-1.39863	4.45e-08			106.739	-0.89804	3.59e-13
106.946	-1.68044	4.04e-08			106.942	-1.09601	3.06e-13
107.15	-1.72509	3.66e-08			107.146	-1.20454	2.6e-13
107.353	-1.78121	3.31e-08			107.349	-1.29426	2.21e-13
107.556	-1.72135	3e-08			107.549	-1.33941	1.89e-13
107.758	-1.37004	2.72e-08			107.752	-1.22482	1.61e-13
107.961	-0.7388	2.47e-08			107.955	-0.84665	1.37e-13
108.164	0.30508	2.24e-08			108.156	-0.11009	1.17e-13
108.363	1.50858	2.03e-08			108.358	0.90377	9.97e-14
108.564	2.52623	1.84e-08			108.558	1.63809	8.52e-14
108.766	3.33185	1.67e-08			108.76	2.21453	7.27e-14
108.966	4.08977	1.52e-08			108.962	2.87219	6.2e-14
109.166	4.42127	1.38e-08			109.161	3.23466	5.3e-14
109.369	4.51799	1.25e-08			109.364	3.39647	4.52e-14
109.572	4.3514	1.14e-08			109.564	3.2439	3.87e-14
109.771	3.85652	1.03e-08			109.765	2.76389	3.31e-14
109.971	3.22191	9.37e-09			109.968	2.43383	2.82e-14
110.176	2.61136	8.5e-09			110.17	1.98353	2.41e-14
110.378	1.59439	7.72e-09			110.373	1.38379	2.06e-14
110.581	0.61627	7e-09			110.575	0.53642	1.76e-14
110.783	-0.5787	6.36e-09			110.778	-0.40105	1.5e-14
110.985	-1.66708	5.78e-09			110.978	-1.24137	1.28e-14
111.187	-2.10724	5.24e-09			111.18	-1.79104	1.1e-14
111.388	-2.36436	4.77e-09			111.384	-1.99339	9.37e-15
111.59	-2.35873	4.33e-09			111.587	-1.88336	8.01e-15
111.79	-2.23445	3.94e-09			111.79	-1.53021	6.84e-15
111.995	-2.13875	3.57e-09			111.991	-1.43041	5.85e-15
112.2	-1.88641	3.24e-09			112.194	-1.27504	5.01e-15
112.401	-1.73656	2.95e-09			112.396	-1.12998	4.28e-15
112.603	-1.56373	2.68e-09			112.6	-0.90897	3.66e-15
112.805	-1.4586	2.44e-09			112.801	-0.78469	3.13e-15
113.007	-1.35016	2.21e-09			113	-0.72459	2.69e-15
113.208	-1.07036	2.01e-09			113.201	-0.55445	2.3e-15
113.41	-0.84914	1.83e-09			113.402	-0.53868	1.98e-15
113.61	-0.94961	1.67e-09			113.602	-0.62419	1.69e-15
113.814	-0.9468	1.52e-09			113.805	-0.64018	1.45e-15
114.015	-0.67433	1.38e-09			114.008	-0.57428	1.24e-15
114.216	-0.51642	1.25e-09			114.209	-0.51315	1.06e-15
114.417	-0.50311	1.14e-09			114.413	-0.52705	9.11e-16
114.617	-0.85472	1.04e-09			114.613	-0.63624	7.82e-16
114.818	-0.9841	9.47e-10			114.817	-0.7447	6.7e-16
115.019	-1.13478	8.62e-10			115.021	-1.02591	5.73e-16
115.223	-1.08746	7.83e-10			115.222	-1.01117	4.92e-16
115.425	-0.95724	7.13e-10			115.425	-0.88792	4.21e-16
115.625	-0.94571	6.5e-10			115.626	-0.64615	3.62e-16
115.828	-0.63933	5.91e-10			115.826	-0.4192	3.11e-16
116.031	-0.25048	5.38e-10			116.032	-0.116	2.66e-16
116.234	0.23162	4.9e-10			116.234	0.25908	2.28e-16
116.434	0.85799	4.46e-10			116.433	0.65699	1.96e-16
116.635	1.13129	4.07e-10			116.635	1.0917	1.69e-16
116.839	1.25562	3.7e-10			116.837	1.09414	1.45e-16
117.04	1.65773	3.37e-10			117.041	1.17854	1.24e-16
117.239	1.93907	3.08e-10			117.242	1.18296	1.07e-16
117.442	1.27179	2.8e-10			117.444	1.0324	9.17e-17
117.644	1.17921	2.55e-10			117.643	0.88362	7.89e-17
117.846	0.93148	2.33e-10			117.844	0.76076	6.79e-17
118.048	0.62265	2.12e-10			118.049	0.59057	5.82e-17
118.251	0.48508	1.93e-10			118.255	0.40954	4.99e-17
118.455	0.63962	1.76e-10			118.457	0.25784	4.29e-17
118.659	0.42374	1.6e-10			118.656	0.16393	3.7e-17
118.859	0.00574	1.46e-10			118.859	0.06919	3.18e-17
119.061	-0.24778	1.33e-10			119.058	0.02208	2.74e-17
119.264	-0.14247	1.21e-10			119.261	-0.27271	2.35e-17
119.469	-0.46174	1.11e-10			119.465	-0.50691	2.02e-17
119.675	-0.75007	1.01e-10			119.667	-0.63692	1.74e-17

## Sheet: Fig. 1h
	GPECTO-foldon	GPDmuc-foldon	GPDmuc-W615L-foldon	GPDmuc-WL2-foldon
	KZ52
Mean	1.46	2.063	2.104	2.084
SD	0.02203	0.02448	0.02976	0.02217
	c2G4
Mean	1.227	1.932	2.024	2.02
SD	0.0152	0.03223	0.0248	0.01654
	c4G7
Mean	1.347	1.9	1.954	1.958
SD	0.02112	0.0315	0.02916	0.01843
	mAb100
Mean	1.628	1.87	1.951	2.013
SD	0.04569	0.03864	0.03672	0.02597
	mAb114
Mean	1.249	1.907	2.142	2.099
SD	0.007235	0.03244	0.02466	0.02854
	c13C6
Mean	1.553	1.819	2.134	2.079
SD	0.01703	0.03138	0.02532	0.02167
	BDBV223
Mean	1.585	1.831	1.927	2.072
SD	0.04685	0.03691	0.03911	0.02238
	ADI15878
Mean	1.469	1.964	2.013	2.083
SD	0.02587	0.03259	0.02685	0.02597
	ADI15946
Mean	1.38	1.98	2.001	2.086
SD	0.0112	0.04724	0.02513	0.02316
	CA45
Mean	1.255	1.137	1.456	1.891
SD	0.03347	0.02256	0.02603	0.02211

## Sheet: Fig. 2c
Construct:	GPDmuc-W615L-P1			GPDmuc-W615L-P2					GPDmuc-W615L-P3			GPDmuc-W615L-P4					GPDmuc-W615L-P5			GPDmuc-W615L-P6			GPDmuc-W615L-P7			GPDmuc-W615L-P8
Ab column:	mAb114			mAb114		mAb100			mAb114			mAb114		mAb100			mAb114			mAb114			mAb114			mAb114
	ml	mAU		ml	mAU	ml	mAU		ml	mAU		ml	mAU	ml	mAU		ml	mAU		ml	mAU		ml	mAU		ml	mAU
	0	0.006		0	0.002	0	-0.062		0	-0.002		0	0	0	-0.002		0	0		0	0.003		0	0.007		0	-0.003
	0.0410203	0.016		0.0398996	-0.004	0.0399062	-0.074		0.0414783	0.004		0.0419359	-0.002	0.0399062	-0.008		0.0406577	-0.002		0.0402459	-0.003		0.0404547	0.126		0.0415073	-0.004
	0.0820405	0.009		0.0797991	-0.003	0.0798125	-0.07		0.0829566	0.006		0.0838718	-0.004	0.0798125	-0.01		0.0813155	0		0.0804918	-0.002		0.0809094	0.109		0.0830145	-0.008
	0.123061	0.009		0.119699	0	0.119719	-0.055		0.124435	0.004		0.125808	-0.002	0.119719	-0.015		0.121973	0.007		0.120738	-0.004		0.121364	0.1		0.124522	-0.004
	0.164081	0.014		0.159598	0	0.159625	-0.05		0.165913	0.008		0.167744	0.003	0.159625	-0.019		0.162631	0.008		0.160984	-0.012		0.161819	0.118		0.166029	-0.002
	0.205101	0.011		0.199498	-0.001	0.199531	-0.055		0.207392	-0.003		0.20968	0.006	0.199531	-0.016		0.203289	0.018		0.201229	-0.016		0.202273	0.161		0.207536	-0.008
	0.246122	0.014		0.239397	-0.004	0.239437	-0.06		0.24887	-0.003		0.251616	0	0.239437	-0.013		0.243946	0.021		0.241475	-0.014		0.242728	0.174		0.249044	-0.013
	0.287142	0.013		0.279297	0	0.279344	-0.061		0.290348	-0.003		0.293551	0.007	0.279344	-0.017		0.284604	0.022		0.281721	-0.068		0.283183	0.144		0.290551	-0.004		In SEC:
	0.328162	0.008		0.319197	0.003	0.31925	-0.055		0.331827	-0.004		0.335487	0.001	0.31925	-0.022		0.325262	0.026		0.321967	-0.061		0.323638	0.132		0.332058	0.004		Different numbers of data points due to different flow rates
	0.369182	0.017		0.359096	-0.004	0.359156	-0.058		0.373305	0.004		0.377423	-0.011	0.359156	-0.02		0.36592	0.029		0.362213	-0.009		0.364092	0.14		0.373565	0.003
	0.410203	0.014		0.398996	-0.002	0.399062	-0.058		0.414783	0.001		0.419359	-0.009	0.399062	-0.012		0.406577	0.029		0.402459	-0.011		0.404547	0.141		0.415073	-0.006
	0.451223	0.015		0.438895	0	0.438969	-0.051		0.456262	-0.006		0.461295	-0.004	0.438969	-0.011		0.447235	0.029		0.442705	-0.005		0.445002	0.139		0.45658	-0.006
	0.492243	0.024		0.478795	-0.007	0.478875	-0.056		0.49774	-0.01		0.503231	0.001	0.478875	-0.012		0.487893	0.031		0.482951	-0.005		0.485456	0.141		0.498087	-0.004
	0.533264	0.021		0.518694	-0.003	0.518781	-0.056		0.539218	-0.015		0.545167	-0.004	0.518781	-0.013		0.528551	0.036		0.523196	-0.007		0.525911	0.144		0.539594	-0.01
	0.574284	0.018		0.558594	0.003	0.558687	-0.054		0.580696	-0.001		0.587103	-0.007	0.558687	-0.021		0.569208	0.038		0.563442	-0.013		0.566366	0.144		0.581102	-0.007
	0.615304	0.023		0.598494	0.005	0.598593	-0.058		0.622175	0.005		0.629039	0	0.598593	-0.017		0.609866	0.034		0.603688	-0.017		0.60682	0.151		0.622609	-0.015
	0.656324	0.024		0.638393	0.006	0.6385	-0.053		0.663653	0.005		0.670975	0	0.6385	-0.013		0.650524	0.03		0.643934	-0.016		0.647275	0.176		0.664116	-0.014
	0.697345	0.014		0.678293	0.009	0.678406	-0.053		0.705131	-0.001		0.712911	0.009	0.678406	-0.013		0.691182	0.031		0.68418	-0.021		0.68773	0.194		0.705624	-0.015
	0.738365	0.023		0.718192	0.003	0.718312	-0.053		0.74661	-0.009		0.754847	0	0.718312	-0.007		0.731839	0.039		0.724426	-0.022		0.728185	0.18		0.747131	0.008
	0.779385	0.036		0.758092	0.001	0.758218	-0.046		0.788088	-0.001		0.796782	-0.008	0.758218	-0.007		0.772497	0.04		0.764672	-0.018		0.768639	0.182		0.788638	0.009
	0.820405	0.026		0.797991	0.004	0.798125	-0.049		0.829566	-0.009		0.838718	-0.005	0.798125	-0.013		0.813155	0.038		0.804918	-0.016		0.809094	0.205		0.830145	-0.026
	0.861426	0.014		0.837891	0.007	0.838031	-0.045		0.871045	-0.01		0.880654	0.002	0.838031	-0.021		0.853812	0.038		0.845163	-0.012		0.849549	0.224		0.871653	-0.021
	0.902446	0.014		0.877791	0.003	0.877937	-0.044		0.912523	-0.001		0.92259	0.001	0.877937	-0.017		0.89447	0.04		0.885409	-0.017		0.890003	0.238		0.91316	-0.021
	0.943466	0.013		0.91769	-0.003	0.917843	-0.054		0.954001	-0.003		0.964526	-0.009	0.917843	0.18		0.935128	0.038		0.925655	-0.023		0.930458	0.22		0.954667	-0.024
	0.984487	0.009		0.95759	-0.005	0.957749	-0.055		0.99548	-0.005		1.00646	0	0.957749	0.415		0.975786	0.044		0.965901	-0.024		0.970913	0.225		0.996174	-0.015
	1.02551	0.012		0.997489	-0.003	0.997656	-0.045		1.03696	-0.007		1.0484	0.01	0.997656	0.435		1.01644	0.04		1.00615	-0.079		1.01137	0.243		1.03768	-0.005
	1.06653	0.02		1.03739	-0.005	1.03756	-0.048		1.07844	-0.006		1.09033	0.001	1.03756	0.415		1.0571	0.032		1.04639	-0.064		1.05182	0.249		1.07919	-0.007
	1.10755	0.02		1.07729	-0.002	1.07747	-0.05		1.11991	-0.007		1.13227	0	1.07747	0.395		1.09776	0.037		1.08664	-0.005		1.09228	0.27		1.1207	-0.011
	1.14857	0.026		1.11719	0	1.11737	-0.046		1.16139	-0.007		1.17421	0.004	1.11737	0.264		1.13842	0.039		1.12688	-0.013		1.13273	0.294		1.1622	-0.011
	1.18959	0.025		1.15709	-0.001	1.15728	-0.05		1.20287	-0.001		1.21614	0.01	1.15728	0.115		1.17907	0.041		1.16713	-0.01		1.17319	0.307		1.20371	-0.012
	1.23061	0.03		1.19699	-0.002	1.19719	-0.048		1.24435	0.004		1.25808	0.006	1.19719	0.085		1.21973	0.043		1.20738	-0.069		1.21364	-0.018		1.24522	-0.01
	1.27163	0.025		1.23689	0	1.23709	-0.043		1.28583	0.005		1.30001	0.005	1.23709	0.078		1.26039	0.04		1.24762	-0.071		1.2541	-0.514		1.28673	-0.011
	1.31265	0.018		1.27679	0.003	1.277	-0.044		1.32731	-0.001		1.34195	0.005	1.277	0.081		1.30105	0.041		1.28787	-0.012		1.29455	-0.664		1.32823	-0.009
	1.35367	0.014		1.31669	0.001	1.31691	-0.046		1.36878	-0.008		1.38389	0.004	1.31691	0.08		1.34171	0.044		1.32811	-0.015		1.33501	-0.672		1.36974	-0.008
	1.39469	0.006		1.35659	-0.005	1.35681	-0.044		1.41026	-0.007		1.42582	-0.001	1.35681	0.073		1.38236	0.047		1.36836	-0.011		1.37546	-0.671		1.41125	-0.015
	1.43571	0.015		1.39649	-0.008	1.39672	-0.035		1.45174	-0.006		1.46776	0.001	1.39672	0.077		1.42302	0.045		1.40861	-0.011		1.41591	-0.663		1.45275	-0.02
	1.47673	0.028		1.43638	-0.008	1.43662	-0.041		1.49322	-0.008		1.50969	0.004	1.43662	0.074		1.46368	0.037		1.44885	-0.016		1.45637	-0.665		1.49426	-0.018
	1.51775	0.028		1.47628	-0.008	1.47653	-0.047		1.5347	0		1.55163	0	1.47653	0.068		1.50434	0.039		1.4891	-0.016		1.49682	-0.667		1.53577	-0.017
	1.55877	0.023		1.51618	-0.002	1.51644	-0.04		1.57618	0.004		1.59356	0.004	1.51644	0.075		1.54499	0.045		1.52934	-0.015		1.53728	-0.666		1.57728	-0.008
	1.59979	0.017		1.55608	0.002	1.55634	-0.04		1.61765	0.005		1.6355	0.009	1.55634	0.08		1.58565	0.047		1.56959	-0.012		1.57773	-0.67		1.61878	-0.009
	1.64081	0.008		1.59598	-0.001	1.59625	-0.038		1.65913	0.006		1.67744	-0.001	1.59625	0.08		1.62631	0.04		1.60984	-0.016		1.61819	-0.665		1.66029	-0.014
	1.68183	0.017		1.63588	-0.006	1.63616	-0.036		1.70061	0.003		1.71937	-0.001	1.63616	0.078		1.66697	0.027		1.65008	-0.024		1.65864	-0.661		1.7018	-0.015
	1.72285	0.01		1.67578	0.004	1.67606	-0.044		1.74209	-0.006		1.76131	0.013	1.67606	0.082		1.70762	0.029		1.69033	-0.022		1.6991	-0.663		1.74331	-0.01
	1.76387	0.011		1.71568	0.009	1.71597	-0.043		1.78357	0		1.80324	0.011	1.71597	0.075		1.74828	0.04		1.73057	-0.015		1.73955	-0.659		1.78481	-0.004
	1.80489	0.018		1.75558	0	1.75587	-0.034		1.82505	0.001		1.84518	0.007	1.75587	0.24		1.78894	0.033		1.77082	-0.008		1.78001	-0.665		1.82632	-0.01
	1.84591	0.016		1.79548	0.003	1.79578	-0.039		1.86652	0.003		1.88712	0.005	1.79578	0.303		1.8296	0.024		1.81106	-0.007		1.82046	-0.666		1.86783	-0.011
	1.88693	0.024		1.83538	0.004	1.83569	0.007		1.908	0.004		1.92905	0.01	1.83569	0.129		1.87026	0.023		1.85131	-0.061		1.86092	-0.661		1.90933	-0.012
	1.92795	0.028		1.87528	0	1.87559	0.195		1.94948	0.007		1.97099	0.007	1.87559	0.067		1.91091	0.021		1.89156	-0.066		1.90137	-0.664		1.95084	-0.025
	1.96897	0.014		1.91518	0.004	1.9155	0.329		1.99096	0.012		2.01292	0.002	1.9155	0.07		1.95157	0.021		1.9318	-0.004		1.94183	-0.66		1.99235	-0.021
	2.00999	0.008		1.95508	0.01	1.95541	0.339		2.03244	-0.002		2.05486	0.003	1.95541	0.075		1.99223	0.03		1.97205	-0.001		1.98228	-0.655		2.03386	-0.016
	2.05101	-0.004		1.99498	0.006	1.99531	0.336		2.07392	-0.005		2.0968	0.006	1.99531	0.077		2.03289	0.033		2.01229	-0.011		2.02273	-0.662		2.07536	-0.02
	2.09203	-0.003		2.03488	0.003	2.03522	0.329		2.11539	0.003		2.13873	0.009	2.03522	0.075		2.07354	0.027		2.05254	-0.075		2.06319	-0.661		2.11687	-0.027
	2.13305	0.008		2.07478	-0.002	2.07512	0.33		2.15687	0.006		2.18067	0.007	2.07512	0.074		2.1142	0.024		2.09279	-0.071		2.10364	-0.661		2.15838	-0.027
	2.17407	0.019		2.11468	0	2.11503	0.337		2.19835	0.009		2.2226	0.015	2.11503	0.071		2.15486	0.023		2.13303	-0.014		2.1441	-0.658		2.19989	-0.021
	2.21509	0.02		2.15458	0.002	2.15494	0.338		2.23983	0.013		2.26454	0.011	2.15494	0.065		2.19552	0.028		2.17328	-0.017		2.18455	-0.649		2.24139	-0.013
	2.25612	0.012		2.19448	-0.001	2.19484	0.337		2.28131	0.011		2.30648	0.012	2.19484	0.068		2.23618	0.029		2.21352	-0.015		2.22501	-0.652		2.2829	-0.011
	2.29714	0.016		2.23438	0	2.23475	0.334		2.32279	0.002		2.34841	0.034	2.23475	0.077		2.27683	0.034		2.25377	-0.055		2.26546	-0.658		2.32441	-0.023
	2.33816	0.021		2.27428	0	2.27466	0.32		2.36426	0.001		2.39035	0.155	2.27466	0.077		2.31749	0.033		2.29402	-0.067		2.30592	-0.656		2.36591	-0.018
	2.37918	0.013		2.31418	-0.002	2.31456	0.305		2.40574	0.002		2.43228	0.404	2.31456	0.072		2.35815	0.027		2.33426	-0.017		2.34637	-0.651		2.40742	-0.002
	2.4202	0.022		2.35407	0.003	2.35447	0.299		2.44722	0.007		2.47422	0.497	2.35447	0.07		2.39881	0.031		2.37451	-0.012		2.38683	-0.638		2.44893	-0.008
	2.46122	0.023		2.39397	0.003	2.39437	0.291		2.4887	0.008		2.51616	0.462	2.39437	0.066		2.43946	0.037		2.41475	-0.014		2.42728	-0.639		2.49044	-0.013
	2.50224	0.024		2.43387	0.001	2.43428	0.279		2.53018	0.005		2.55809	0.436	2.43428	0.061		2.48012	0.034		2.455	-0.064		2.46774	-0.646		2.53194	-0.015
	2.54326	0.024		2.47377	-0.003	2.47419	0.27		2.57166	0.005		2.60003	0.417	2.47419	0.068		2.52078	0.029		2.49524	-0.089		2.50819	-0.635		2.57345	-0.019
	2.58428	0.016		2.51367	-0.007	2.51409	0.258		2.61313	0.001		2.64196	0.398	2.51409	0.073		2.56144	0.032		2.53549	-0.024		2.54865	-0.632		2.61496	-0.018
	2.6253	0.012		2.55357	-0.01	2.554	0.249		2.65461	0.001		2.6839	0.399	2.554	0.075		2.6021	0.037		2.57574	-0.002		2.5891	-0.65		2.65647	-0.02
	2.66632	0.023		2.59347	-0.001	2.5939	0.247		2.69609	0.003		2.72583	0.407	2.5939	0.171		2.64275	0.037		2.61598	-0.003		2.62956	-0.652		2.69797	-0.024
	2.70734	0.037		2.63337	0.006	2.63381	0.246		2.73757	0		2.76777	0.412	2.63381	0.347		2.68341	0.032		2.65623	-0.006		2.67001	-0.645		2.73948	-0.031
	2.74836	0.028		2.67327	0.028	2.67372	0.243		2.77905	0.008		2.80971	0.419	2.67372	0.422		2.72407	0.03		2.69647	-0.012		2.71046	-0.643		2.78099	-0.029
	2.78938	0.02		2.71317	0.05	2.71362	0.244		2.82053	0.004		2.85164	0.417	2.71362	0.411		2.76473	0.028		2.73672	-0.018		2.75092	-0.647		2.82249	-0.026
	2.8304	0.021		2.75307	0.024	2.75353	0.244		2.862	0.003		2.89358	0.411	2.75353	0.401		2.80538	0.021		2.77697	-0.018		2.79137	-0.65		2.864	-0.019
	2.87142	0.022		2.79297	0.005	2.79344	0.243		2.90348	0.002		2.93551	0.414	2.79344	0.326		2.84604	0.025		2.81721	-0.016		2.83183	-0.648		2.90551	-0.022
	2.91244	0.022		2.83287	0.001	2.83334	0.247		2.94496	-0.005		2.97745	0.414	2.83334	0.323		2.8867	0.031		2.85746	-0.017		2.87228	-0.648		2.94702	-0.02
	2.95346	0.022		2.87277	0.008	2.87325	0.246		2.98644	0.001		3.01939	0.405	2.87325	0.39		2.92736	0.029		2.8977	-0.017		2.91274	-0.646		2.98852	-0.016
	2.99448	0.011		2.91267	0.013	2.91315	0.246		3.02792	0.004		3.06132	0.405	2.91315	0.387		2.96801	0.024		2.93795	-0.013		2.95319	-0.649		3.03003	-0.017
	3.0355	0.015		2.95257	0.008	2.95306	0.242		3.0694	-0.006		3.10326	0.403	2.95306	0.406		3.00867	0.023		2.9782	-0.018		2.99365	-0.653		3.07154	-0.018
	3.07652	0.029		2.99247	0.011	2.99297	0.238		3.11087	-0.004		3.14519	0.403	2.99297	0.428		3.04933	0.024		3.01844	-0.029		3.0341	-0.65		3.11304	-0.026
	3.11754	0.027		3.03237	0.014	3.03287	0.241		3.15235	-0.001		3.18713	0.407	3.03287	0.439		3.08999	0.024		3.05869	-0.025		3.07456	-0.637		3.15455	-0.034
	3.15856	0.066		3.07227	0.009	3.07278	0.239		3.19383	-0.002		3.22907	0.406	3.07278	0.459		3.13065	0.029		3.09893	-0.021		3.11501	-0.633		3.19606	-0.032
	3.19958	0.044		3.11217	0.007	3.11269	0.134		3.23531	0.001		3.271	0.402	3.11269	0.511		3.1713	0.03		3.13918	-0.024		3.15547	-0.637		3.23757	-0.015
	3.2406	0.027		3.15207	0.014	3.15259	0.031		3.27679	0.006		3.31294	0.396	3.15259	0.589		3.21196	0.029		3.17942	-0.024		3.19592	-0.642		3.27907	-0.009
	3.28162	0.023		3.19197	0.021	3.1925	0.025		3.31827	0.008		3.35487	0.398	3.1925	0.559		3.25262	0.027		3.21967	-0.024		3.23638	-0.643		3.32058	-0.019
	3.32264	0.017		3.23187	0.021	3.2324	0.027		3.35974	0.009		3.39681	0.399	3.2324	0.23		3.29328	0.025		3.25992	-0.029		3.27683	-0.637		3.36209	-0.022
	3.36366	0.02		3.27177	0.019	3.27231	0.032		3.40122	0.009		3.43875	0.405	3.27231	0.29		3.33393	0.031		3.30016	-0.029		3.31729	-0.632		3.4036	-0.018
	3.40468	0.015		3.31166	0.04	3.31222	0.027		3.4427	0.003		3.48068	0.41	3.31222	0.582		3.37459	0.032		3.34041	-0.028		3.35774	-0.622		3.4451	-0.025
	3.4457	0.025		3.35156	0.044	3.35212	0.026		3.48418	0.009		3.52262	0.406	3.35212	0.596		3.41525	0.033		3.38065	-0.027		3.39819	-0.631		3.48661	-0.021
	3.48672	0.015		3.39146	0.017	3.39203	0.03		3.52566	0.011		3.56455	0.406	3.39203	0.617		3.45591	0.038		3.4209	-0.027		3.43865	-0.635		3.52812	-0.016
	3.52774	0.014		3.43136	0.017	3.43194	0.031		3.56714	0.009		3.60649	0.409	3.43194	0.309		3.49657	0.04		3.46115	-0.026		3.4791	-0.629		3.56962	-0.018
	3.56876	0.032		3.47126	0.007	3.47184	0.029		3.60861	0.008		3.64842	0.363	3.47184	-0.196		3.53722	0.039		3.50139	-0.025		3.51956	-0.633		3.61113	-0.02
	3.60978	0.026		3.51116	0.001	3.51175	0.021		3.65009	0.006		3.69036	0.378	3.51175	-0.372		3.57788	0.036		3.54164	-0.16		3.56001	-0.63		3.65264	-0.018
	3.6508	0.022		3.55106	0.003	3.55165	0.023		3.69157	0.013		3.7323	0.409	3.55165	-0.382		3.61854	0.038		3.58188	-0.341		3.60047	-0.635		3.69415	-0.012
	3.69182	0.028		3.59096	-0.003	3.59156	0.029		3.73305	0.015		3.77423	0.405	3.59156	-0.385		3.6592	0.041		3.62213	-0.395		3.64092	-0.636		3.73565	-0.004
	3.73284	0.036		3.63086	-0.01	3.63147	0.03		3.77453	0.017		3.81617	0.401	3.63147	-0.377		3.69985	0.038		3.66237	-0.4		3.68138	-0.63		3.77716	-0.003
	3.77387	0.038		3.67076	0.004	3.67137	0.031		3.81601	0.01		3.8581	0.289	3.67137	-0.376		3.74051	0.038		3.70262	-0.398		3.72183	-0.631		3.81867	0.003
	3.81489	0.032		3.71066	0.009	3.71128	0.027		3.85748	0.018		3.90004	0.147	3.71128	-0.377		3.78117	0.035		3.74287	-0.398		3.76229	-0.64		3.86018	-0.002
	3.85591	0.032		3.75056	0.005	3.75119	0.024		3.89896	0.017		3.94198	0.108	3.75119	-0.379		3.82183	0.039		3.78311	-0.402		3.80274	-0.633		3.90168	-0.014
	3.89693	0.032		3.79046	0.009	3.79109	0.024		3.94044	0.013		3.98391	0.102	3.79109	-0.372		3.86248	0.043		3.82336	-0.41		3.8432	-0.632		3.94319	-0.009
	3.93795	0.041		3.83036	0.013	3.831	0.023		3.98192	0.013		4.02585	0.112	3.831	-0.362		3.90314	0.042		3.8636	-0.407		3.88365	-0.63		3.9847	-0.01
	3.97897	0.033		3.87026	0.009	3.8709	0.025		4.0234	0.007		4.06778	0.112	3.8709	-0.358		3.9438	0.038		3.90385	-0.403		3.92411	-0.633		4.0262	-0.01
	4.01999	0.024		3.91016	0.001	3.91081	0.025		4.06488	0.011		4.10972	0.108	3.91081	-0.365		3.98446	0.035		3.9441	-0.396		3.96456	-0.636		4.06771	-0.001
	4.06101	0.028		3.95006	0.001	3.95072	0.026		4.10635	0.018		4.15166	0.104	3.95072	-0.371		4.02512	0.037		3.98434	-0.395		4.00502	-0.641		4.10922	0.003
	4.10203	0.028		3.98996	0.005	3.99062	0.029		4.14783	0.017		4.19359	0.104	3.99062	-0.367		4.06577	0.04		4.02459	-0.401		4.04547	-0.644		4.15073	0
	4.14305	0.031		4.02986	0.014	4.03053	0.028		4.18931	0.013		4.23553	0.107	4.03053	-0.362		4.10643	0.041		4.06483	-0.401		4.08592	-0.634		4.19223	-0.011
	4.18407	0.096		4.06976	0.005	4.07044	0.023		4.23079	0.007		4.27746	0.127	4.07044	-0.355		4.14709	0.034		4.10508	-0.393		4.12638	-0.632		4.23374	-0.011
	4.22509	0.089		4.10966	0	4.11034	0.03		4.27227	0.006		4.3194	0.127	4.11034	-0.366		4.18775	0.025		4.14533	-0.341		4.16683	-0.633		4.27525	-0.015
	4.26611	0.032		4.14956	0.008	4.15025	0.034		4.31375	0.009		4.36134	0.113	4.15025	-0.373		4.2284	0.034		4.18557	-0.345		4.20729	-0.633		4.31676	-0.017
	4.30713	0.037		4.18946	0.002	4.19015	0.032		4.35522	0.013		4.40327	0.11	4.19015	-0.365		4.26906	0.043		4.22582	-0.401		4.24774	-0.625		4.35826	-0.014
	4.34815	0.035		4.22935	0.002	4.23006	0.031		4.3967	0.014		4.44521	0.112	4.23006	-0.364		4.30972	0.036		4.26606	-0.405		4.2882	-0.622		4.39977	-0.009
	4.38917	0.039		4.26925	0.01	4.26997	0.024		4.43818	0.01		4.48714	0.109	4.26997	-0.361		4.35038	0.035		4.30631	-0.404		4.32865	-0.629		4.44128	-0.003
	4.43019	0.044		4.30915	0.001	4.30987	0.03		4.47966	0.006		4.52908	0.111	4.30987	-0.369		4.39104	0.037		4.34655	-0.41		4.36911	-0.633		4.48278	-0.004
	4.47121	0.057		4.34905	0.003	4.34978	0.024		4.52114	0.011		4.57101	0.114	4.34978	-0.365		4.43169	0.032		4.3868	-0.409		4.40956	-0.619		4.52429	-0.004
	4.51223	0.053		4.38895	0.006	4.38969	0.02		4.56262	0.015		4.61295	0.1	4.38969	-0.355		4.47235	0.028		4.42705	-0.406		4.45002	-0.621		4.5658	-0.003
	4.55325	0.04		4.42885	0.006	4.42959	0.027		4.60409	0.012		4.65489	0.097	4.42959	-0.358		4.51301	0.03		4.46729	-0.41		4.49047	-0.627		4.60731	-0.013
	4.59427	0.045		4.46875	0.01	4.4695	0.031		4.64557	0.011		4.69682	0.109	4.4695	-0.356		4.55367	0.03		4.50754	-0.409		4.53093	-0.629		4.64881	-0.012
	4.63529	0.045		4.50865	0.001	4.5094	0.022		4.68705	0.008		4.73876	0.117	4.5094	-0.357		4.59432	0.033		4.54778	-0.376		4.57138	-0.623		4.69032	-0.012
	4.67631	0.036		4.54855	0.003	4.54931	0.021		4.72853	0.011		4.78069	0.118	4.54931	-0.362		4.63498	0.036		4.58803	-0.294		4.61184	-0.618		4.73183	0.002
	4.71733	0.034		4.58845	0.017	4.58922	0.032		4.77001	0.006		4.82263	0.111	4.58922	-0.367		4.67564	0.034		4.62828	-0.332		4.65229	-0.619		4.77334	0.017
	4.75835	0.037		4.62835	0.008	4.62912	0.037		4.81148	0.008		4.86457	0.106	4.62912	-0.361		4.7163	0.036		4.66852	-0.403		4.69275	-0.621		4.81484	0.003
	4.79937	0.042		4.66825	0	4.66903	0.04		4.85296	0.011		4.9065	0.111	4.66903	-0.353		4.75696	0.036		4.70877	-0.412		4.7332	-0.618		4.85635	-0.004
	4.84039	0.045		4.70815	0.006	4.70894	0.042		4.89444	0.006		4.94844	0.105	4.70894	-0.36		4.79761	0.035		4.74901	-0.408		4.77365	-0.618		4.89786	-0.001
	4.88141	0.054		4.74805	-0.002	4.74884	0.036		4.93592	0.011		4.99037	0.114	4.74884	-0.377		4.83827	0.038		4.78926	-0.41		4.81411	-0.626		4.93936	-0.001
	4.92243	0.05		4.78795	-0.007	4.78875	0.033		4.9774	0.015		5.03231	0.118	4.78875	-0.372		4.87893	0.04		4.82951	-0.411		4.85456	-0.623		4.98087	-0.001
	4.96345	0.042		4.82785	-0.006	4.82865	0.039		5.01888	0.018		5.07425	0.112	4.82865	-0.362		4.91959	0.035		4.86975	-0.406		4.89502	-0.627		5.02238	0.002
	5.00447	0.039		4.86775	-0.004	4.86856	0.04		5.06035	0.021		5.11618	0.111	4.86856	-0.361		4.96024	0.029		4.91	-0.398		4.93547	-0.63		5.06389	-0.009
	5.04549	0.045		4.90765	-0.005	4.90847	0.036		5.10183	0.019		5.15812	0.108	4.90847	-0.355		5.0009	0.03		4.95024	-0.395		4.97593	-0.627		5.10539	-0.012
	5.08651	0.049		4.94755	-0.003	4.94837	0.028		5.14331	0.015		5.20005	0.11	4.94837	-0.361		5.04156	0.04		4.99049	-0.407		5.01638	-0.618		5.1469	-0.007
	5.12753	0.056		4.98745	0.001	4.98828	0.026		5.18479	0.015		5.24199	0.11	4.98828	-0.365		5.08222	0.041		5.03073	-0.41		5.05684	-0.607		5.18841	-0.01
	5.16855	0.054		5.02735	0.004	5.02818	0.034		5.22627	0.013		5.28393	0.106	5.02818	-0.355		5.12287	0.037		5.07098	-0.404		5.09729	-0.616		5.22992	-0.011
	5.20957	0.06		5.06725	-0.002	5.06809	0.031		5.26775	0.015		5.32586	0.107	5.06809	-0.352		5.16353	0.041		5.11123	-0.406		5.13775	-0.628		5.27142	-0.011
	5.2506	0.059		5.10715	-0.002	5.108	0.029		5.30922	0.011		5.3678	0.116	5.108	-0.353		5.20419	0.042		5.15147	-0.407		5.1782	-0.624		5.31293	-0.006
	5.29162	0.053		5.14704	-0.004	5.1479	0.035		5.3507	0.017		5.40973	0.115	5.1479	-0.361		5.24485	0.046		5.19172	-0.405		5.21866	-0.62		5.35444	0.002
	5.33264	0.063		5.18694	-0.01	5.18781	0.047		5.39218	0.023		5.45167	0.106	5.18781	-0.365		5.28551	0.038		5.23196	-0.402		5.25911	-0.625		5.39594	0.008
	5.37366	0.06		5.22684	-0.005	5.22772	0.043		5.43366	0.014		5.49361	0.109	5.22772	-0.359		5.32616	0.03		5.27221	-0.401		5.29957	-0.629		5.43745	0.004
	5.41468	0.061		5.26674	0	5.26762	0.031		5.47514	0.009		5.53554	0.117	5.26762	-0.354		5.36682	0.039		5.31246	-0.401		5.34002	-0.626		5.47896	0.001
	5.4557	0.097		5.30664	0.004	5.30753	0.032		5.51662	0.004		5.57748	0.113	5.30753	-0.352		5.40748	0.034		5.3527	-0.402		5.38048	-0.613		5.52047	-0.007
	5.49672	0.086		5.34654	0.014	5.34743	0.039		5.55809	0.015		5.61941	0.119	5.34743	-0.351		5.44814	0.034		5.39295	-0.406		5.42093	-0.615		5.56197	-0.005
	5.53774	0.055		5.38644	0.013	5.38734	0.031		5.59957	0.02		5.66135	0.119	5.38734	-0.353		5.48879	0.035		5.43319	-0.397		5.46138	-0.616		5.60348	0.006
	5.57876	0.063		5.42634	0.003	5.42725	0.028		5.64105	0.019		5.70328	0.116	5.42725	-0.345		5.52945	0.033		5.47344	-0.386		5.50184	-0.614		5.64499	0.007
	5.61978	0.071		5.46624	-0.002	5.46715	0.027		5.68253	0.019		5.74522	0.12	5.46715	-0.343		5.57011	0.056		5.51369	-0.378		5.54229	-0.62		5.6865	-0.003
	5.6608	0.069		5.50614	-0.001	5.50706	0.03		5.72401	0.011		5.78716	0.13	5.50706	-0.343		5.61077	0.153		5.55393	-0.369		5.58275	-0.626		5.728	0.003
	5.70182	0.057		5.54604	0.006	5.54697	0.04		5.76549	0.017		5.82909	0.124	5.54697	-0.352		5.65143	0.224		5.59418	-0.372		5.6232	-0.624		5.76951	-0.001
	5.74284	0.058		5.58594	0	5.58687	0.035		5.80696	0.017		5.87103	0.115	5.58687	-0.354		5.69208	0.23		5.63442	-0.37		5.66366	-0.614		5.81102	-0.017
	5.78386	0.071		5.62584	0.005	5.62678	0.026		5.84844	0.02		5.91296	0.106	5.62678	-0.35		5.73274	0.235		5.67467	-0.361		5.70411	-0.618		5.85252	-0.007
	5.82488	0.067		5.66574	0.014	5.66668	0.029		5.88992	0.024		5.9549	0.101	5.66668	-0.35		5.7734	0.231		5.71491	-0.362		5.74457	-0.624		5.89403	0.005
	5.8659	0.067		5.70564	0.011	5.70659	0.037		5.9314	0.015		5.99684	0.108	5.70659	-0.358		5.81406	0.238		5.75516	-0.365		5.78502	-0.614		5.93554	0.007
	5.90692	0.064		5.74554	0.008	5.7465	0.033		5.97288	0.015		6.03877	0.112	5.7465	-0.36		5.85471	0.239		5.79541	-0.367		5.82548	-0.616		5.97705	0
	5.94794	0.064		5.78544	0.006	5.7864	0.038		6.01436	0.014		6.08071	0.114	5.7864	-0.359		5.89537	0.236		5.83565	-0.369		5.86593	-0.626		6.01855	0.008
	5.98896	0.066		5.82534	0.004	5.82631	0.045		6.05583	0.012		6.12264	0.116	5.82631	-0.361		5.93603	0.24		5.8759	-0.366		5.90639	-0.623		6.06006	0.009
	6.02998	0.06		5.86524	0.005	5.86622	0.039		6.09731	0.021		6.16458	0.111	5.86622	-0.356		5.97669	0.24		5.91614	-0.36		5.94684	-0.623		6.10157	0.002
	6.071	0.097		5.90514	0.01	5.90612	0.036		6.13879	0.02		6.20652	0.106	5.90612	-0.353		6.01734	0.241		5.95639	-0.358		5.9873	-0.623		6.14308	0.006
	6.11202	0.101		5.94504	0.006	5.94603	0.036		6.18027	0.013		6.24845	0.1	5.94603	-0.32		6.058	0.24		5.99664	-0.359		6.02775	-0.622		6.18458	-0.004
	6.15304	0.053		5.98494	0.002	5.98593	0.04		6.22175	0.009		6.29039	0.1	5.98593	-0.32		6.09866	0.234		6.03688	-0.362		6.0682	-0.621		6.22609	0.005
	6.19406	0.057		6.02484	0.002	6.02584	0.035		6.26323	0.011		6.33232	0.105	6.02584	-0.346		6.13932	0.232		6.07713	-0.362		6.10866	-0.582		6.2676	0.014
	6.23508	0.062		6.06474	0.003	6.06575	0.037		6.3047	0.018		6.37426	0.245	6.06575	-0.345		6.17998	0.235		6.11737	-0.361		6.14911	-0.589		6.3091	0.01
	6.2761	0.051		6.10463	0.002	6.10565	0.04		6.34618	0.027		6.4162	0.425	6.10565	-0.348		6.22063	0.244		6.15762	-0.369		6.18957	-0.621		6.35061	0.008
	6.31712	0.052		6.14453	-0.002	6.14556	0.033		6.38766	0.027		6.45813	0.453	6.14556	-0.341		6.26129	0.238		6.19787	-0.374		6.23002	-0.615		6.39212	0.003
	6.35814	0.048		6.18443	-0.001	6.18547	0.032		6.42914	0.024		6.50007	0.459	6.18547	-0.345		6.30195	0.232		6.23811	-0.376		6.27048	-0.614		6.43363	0.015
	6.39916	0.05		6.22433	0.001	6.22537	0.034		6.47062	0.026		6.542	0.46	6.22537	-0.35		6.34261	0.236		6.27836	-0.377		6.31093	-0.607		6.47513	0.02
	6.44018	0.065		6.26423	0.003	6.26528	0.036		6.5121	0.024		6.58394	0.456	6.26528	-0.351		6.38326	0.227		6.3186	-0.389		6.35139	-0.608		6.51664	0.012
	6.4812	0.064		6.30413	0.004	6.30518	0.035		6.55357	0.02		6.62587	0.441	6.30518	-0.353		6.42392	0.225		6.35885	-0.391		6.39184	-0.613		6.55815	0.016
	6.52222	0.059		6.34403	0.009	6.34509	0.031		6.59505	0.02		6.66781	0.423	6.34509	-0.359		6.46458	0.23		6.39909	-0.393		6.4323	-0.613		6.59966	0.017
	6.56324	0.063		6.38393	0.009	6.385	0.033		6.63653	0.021		6.70975	0.421	6.385	-0.05		6.50524	0.235		6.43934	-0.391		6.47275	-0.616		6.64116	0.021
	6.60426	0.055		6.42383	0.007	6.4249	0.035		6.67801	0.027		6.75168	0.413	6.4249	0.469		6.5459	0.238		6.47959	-0.383		6.51321	-0.62		6.68267	0.028
	6.64528	0.059		6.46373	0.009	6.46481	0.034		6.71949	0.02		6.79362	0.39	6.46481	0.639		6.58655	0.244		6.51983	-0.384		6.55366	-0.618		6.72418	0.025
	6.6863	0.054		6.50363	0.071	6.50472	0.03		6.76097	0.021		6.83555	0.388	6.50472	0.623		6.62721	0.241		6.56008	-0.39		6.59412	-0.618		6.76568	0.026
	6.72732	0.078		6.54353	0.214	6.54462	0.03		6.80244	0.023		6.87749	0.4	6.54462	0.619		6.66787	0.241		6.60032	-0.396		6.63457	-0.616		6.80719	0.029
	6.76835	0.059		6.58343	0.283	6.58453	0.033		6.84392	0.02		6.91943	0.406	6.58453	0.619		6.70853	0.237		6.64057	-0.391		6.67503	-0.619		6.8487	0.026
	6.80937	0.05		6.62333	0.277	6.62443	0.031		6.8854	0.018		6.96136	0.403	6.62443	0.62		6.74918	0.233		6.68082	-0.377		6.71548	-0.617		6.89021	0.033
	6.85039	0.052		6.66323	0.276	6.66434	0.032		6.92688	0.019		7.0033	0.322	6.66434	0.619		6.78984	0.238		6.72106	-0.373		6.75593	-0.621		6.93171	0.028
	6.89141	0.052		6.70313	0.274	6.70425	0.035		6.96836	0.025		7.04523	0.196	6.70425	0.634		6.8305	0.237		6.76131	-0.381		6.79639	-0.624		6.97322	0.017
	6.93243	0.091		6.74303	0.271	6.74415	0.036		7.00984	0.029		7.08717	0.155	6.74415	0.645		6.87116	0.235		6.80155	-0.387		6.83684	-0.618		7.01473	0.021
	6.97345	0.098		6.78293	0.195	6.78406	0.032		7.05131	0.034		7.12911	0.153	6.78406	0.56		6.91182	0.243		6.8418	-0.394		6.8773	-0.618		7.05624	0.019
	7.01447	0.058		6.82283	0.189	6.82397	0.036		7.09279	0.031		7.17104	0.15	6.82397	0.055		6.95247	0.243		6.88205	-0.385		6.91775	-0.623		7.09774	0.019
	7.05549	0.055		6.86273	0.211	6.86387	0.04		7.13427	0.031		7.21298	0.153	6.86387	-0.355		6.99313	0.233		6.92229	-0.377		6.95821	-0.619		7.13925	0.023
	7.09651	0.055		6.90263	0.126	6.90378	0.04		7.17575	0.026		7.25491	0.149	6.90378	-0.35		7.03379	0.239		6.96254	-0.389		6.99866	-0.621		7.18076	0.028
	7.13753	0.059		6.94253	0.023	6.94368	0.032		7.21723	0.015		7.29685	0.148	6.94368	-0.349		7.07445	0.242		7.00278	-0.393		7.03912	-0.628		7.22226	0.027
	7.17855	0.062		6.98243	-0.054	6.98359	0.032		7.25871	0.015		7.33879	0.154	6.98359	-0.342		7.1151	0.235		7.04303	-0.395		7.07957	-0.627		7.26377	0.019
	7.21957	0.046		7.02232	-0.057	7.0235	0.039		7.30018	0.025		7.38072	0.153	7.0235	-0.339		7.15576	0.238		7.08327	-0.384		7.12003	-0.625		7.30528	0.015
	7.26059	0.037		7.06222	-0.062	7.0634	0.033		7.34166	0.024		7.42266	0.153	7.0634	-0.343		7.19642	0.238		7.12352	-0.174		7.16048	-0.625		7.34679	0.016
	7.30161	0.047		7.10212	-0.057	7.10331	0.033		7.38314	0.02		7.46459	0.155	7.10331	-0.332		7.23708	0.232		7.16377	0.015		7.20094	-0.607		7.38829	0.015
	7.34263	0.061		7.14202	-0.051	7.14322	0.038		7.42462	0.016		7.50653	0.154	7.14322	-0.333		7.27773	0.231		7.20401	0.016		7.24139	-0.6		7.4298	0.021
	7.38365	0.069		7.18192	-0.05	7.18312	0.034		7.4661	0.024		7.54847	0.162	7.18312	-0.341		7.31839	0.23		7.24426	0.018		7.28185	-0.604		7.47131	0.025
	7.42467	0.062		7.22182	-0.053	7.22303	0.032		7.50758	0.027		7.5904	0.162	7.22303	-0.336		7.35905	0.222		7.2845	-0.017		7.3223	-0.595		7.51282	0.028
	7.46569	0.049		7.26172	-0.048	7.26293	0.035		7.54905	0.023		7.63234	0.161	7.26293	-0.348		7.39971	0.223		7.32475	-0.228		7.36276	-0.597		7.55432	0.016
	7.50671	0.046		7.30162	-0.041	7.30284	0.038		7.59053	0.023		7.67427	0.166	7.30284	-0.352		7.44037	0.228		7.365	-0.397		7.40321	-0.597		7.59583	0.016
	7.54773	0.053		7.34152	-0.046	7.34275	0.04		7.63201	0.021		7.71621	0.153	7.34275	-0.336		7.48102	0.227		7.40524	-0.401		7.44366	-0.595		7.63734	0.016
	7.58875	0.061		7.38142	-0.048	7.38265	0.039		7.67349	0.018		7.75814	0.148	7.38265	-0.329		7.52168	0.238		7.44549	-0.406		7.48412	-0.605		7.67884	0.015
	7.62977	0.049		7.42132	-0.042	7.42256	0.047		7.71497	0.02		7.80008	0.154	7.42256	-0.325		7.56234	0.241		7.48573	-0.407		7.52457	-0.612		7.72035	0.022
	7.67079	0.049		7.46122	-0.045	7.46246	0.056		7.75645	0.021		7.84202	0.155	7.46246	-0.325		7.603	0.234		7.52598	-0.403		7.56503	-0.603		7.76186	0.028
	7.71181	0.056		7.50112	-0.051	7.50237	0.049		7.79792	0.02		7.88395	0.162	7.50237	-0.325		7.64365	0.237		7.56623	-0.403		7.60548	-0.598		7.80337	0.029
	7.75283	0.09		7.54102	-0.047	7.54228	0.047		7.8394	0.02		7.92589	0.162	7.54228	-0.333		7.68431	0.22		7.60647	-0.406		7.64594	-0.597		7.84487	0.031
	7.79385	0.097		7.58092	-0.045	7.58218	0.051		7.88088	0.019		7.96782	0.169	7.58218	-0.338		7.72497	0.203		7.64672	-0.397		7.68639	-0.603		7.88638	0.035
	7.83487	0.073		7.62082	-0.052	7.62209	0.058		7.92236	0.025		8.00976	0.168	7.62209	-0.338		7.76563	0.228		7.68696	-0.401		7.72685	-0.604		7.92789	0.028
	7.87589	0.058		7.66072	-0.059	7.662	0.065		7.96384	0.029		8.0517	0.168	7.662	-0.333		7.80629	0.238		7.72721	-0.402		7.7673	-0.597		7.9694	0.029
	7.91691	0.054		7.70062	-0.055	7.7019	0.064		8.00532	0.031		8.09363	0.179	7.7019	-0.324		7.84694	0.231		7.76745	-0.392		7.80776	-0.602		8.0109	0.042
	7.95793	0.06		7.74052	-0.052	7.74181	0.066		8.04679	0.028		8.13557	0.189	7.74181	-0.32		7.8876	0.231		7.8077	-0.397		7.84821	-0.595		8.05241	0.047
	7.99895	0.046		7.78042	-0.042	7.78171	0.078		8.08827	0.042		8.1775	0.208	7.78171	-0.336		7.92826	0.236		7.84795	-0.4		7.88867	-0.59		8.09392	0.069
	8.03997	0.048		7.82032	-0.042	7.82162	0.105		8.12975	0.049		8.21944	0.238	7.82162	-0.341		7.96892	0.238		7.88819	-0.393		7.92912	-0.587		8.13542	0.071
	8.08099	0.064		7.86022	-0.044	7.86153	0.133		8.17123	0.051		8.26138	0.277	7.86153	-0.337		8.00957	0.239		7.92844	-0.394		7.96958	-0.583		8.17693	0.067
	8.12201	0.066		7.90012	-0.04	7.90143	0.164		8.21271	0.073		8.30331	0.326	7.90143	-0.333		8.05023	0.235		7.96868	-0.39		8.01003	-0.584		8.21844	0.095
	8.16303	0.066		7.94002	-0.038	7.94134	0.214		8.25419	0.103		8.34525	0.394	7.94134	-0.328		8.09089	0.241		8.00893	-0.384		8.05049	-0.586		8.25995	0.122
	8.20405	0.069		7.97991	-0.032	7.98125	0.275		8.29566	0.139		8.38718	0.496	7.98125	-0.325		8.13155	0.251		8.04918	-0.381		8.09094	-0.583		8.30145	0.165
	8.24508	0.083		8.01981	-0.032	8.02115	0.361		8.33714	0.192		8.42912	0.661	8.02115	-0.322		8.1722	0.254		8.08942	-0.371		8.13139	-0.581		8.34296	0.241
	8.2861	0.107		8.05971	-0.029	8.06106	0.496		8.37862	0.27		8.47106	0.942	8.06106	-0.326		8.21286	0.263		8.12967	-0.351		8.17185	-0.578		8.38447	0.351
	8.32712	0.128		8.09961	-0.019	8.10096	0.689		8.4201	0.384		8.51299	1.379	8.10096	-0.334		8.25352	0.275		8.16991	-0.32		8.2123	-0.566		8.42597	0.526
	8.36814	0.158		8.13951	0	8.14087	0.959		8.46158	0.546		8.55493	2.021	8.14087	-0.331		8.29418	0.28		8.21016	-0.285		8.25276	-0.555		8.46748	0.826
	8.40916	0.202		8.17941	0.02	8.18078	1.35		8.50306	0.806		8.59686	2.897	8.18078	-0.324		8.33484	0.29		8.25041	-0.236		8.29321	-0.539		8.50899	1.293
	8.45018	0.264		8.21931	0.042	8.22068	1.925		8.54453	1.224		8.6388	3.996	8.22068	-0.315		8.37549	0.307		8.29065	-0.175		8.33367	-0.512		8.5505	1.964
	8.4912	0.353		8.25921	0.088	8.26059	2.666		8.58601	1.853		8.68073	5.248	8.26059	-0.313		8.41615	0.333		8.3309	-0.074		8.37412	-0.476		8.592	2.874
	8.53222	0.481		8.29911	0.158	8.3005	3.558		8.62749	2.712		8.72267	6.566	8.3005	-0.303		8.45681	0.367		8.37114	0.067		8.41458	-0.418		8.63351	4.002
	8.57324	0.681		8.33901	0.251	8.3404	4.583		8.66897	3.802		8.76461	7.863	8.3404	-0.278		8.49747	0.417		8.41139	0.26		8.45503	-0.36		8.67502	5.278
	8.61426	0.96		8.37891	0.408	8.38031	5.681		8.71045	5.024		8.80654	9.051	8.38031	-0.245		8.53812	0.503		8.45163	0.556		8.49549	-0.261		8.71653	6.578
	8.65528	1.327		8.41881	0.662	8.42021	6.732		8.75193	6.269		8.84848	10.087	8.42021	-0.196		8.57878	0.638		8.49188	1.021		8.53594	-0.078		8.75803	7.789
	8.6963	1.832		8.45871	1.052	8.46012	7.7		8.7934	7.483		8.89041	10.954	8.46012	-0.12		8.61944	0.833		8.53213	1.705		8.5764	0.214		8.79954	8.833
	8.73732	2.418		8.49861	1.63	8.50003	8.501		8.83488	8.592		8.93235	11.632	8.50003	-0.017		8.6601	1.08		8.57237	2.667		8.61685	0.65		8.84105	9.665
	8.77834	3.034		8.53851	2.423	8.53993	9.118		8.87636	9.476		8.97429	12.105	8.53993	0.128		8.70076	1.391		8.61262	3.942		8.65731	1.26		8.88255	10.263
	8.81936	3.656		8.57841	3.336	8.57984	9.501		8.91784	10.082		9.01622	12.407	8.57984	0.308		8.74141	1.659		8.65286	5.541		8.69776	2.026		8.92406	10.643
	8.86038	4.224		8.61831	4.351	8.61975	9.655		8.95932	10.436		9.05816	12.629	8.61975	0.515		8.78207	1.915		8.69311	7.34		8.73822	2.934		8.96557	10.9
	8.9014	4.709		8.65821	5.427	8.65965	9.64		9.0008	10.61		9.10009	12.784	8.65965	0.758		8.82273	2.28		8.73336	9.235		8.77867	3.903		9.00708	11.003
	8.94242	5.117		8.69811	6.506	8.69956	9.474		9.04227	10.656		9.14203	12.866	8.69956	1.476		8.86339	2.634		8.7736	11.066		8.81912	4.844		9.04858	10.991
	8.98344	5.436		8.73801	7.505	8.73946	9.208		9.08375	10.606		9.18397	12.922	8.73946	2.196		8.90404	2.945		8.81385	12.719		8.85958	5.717		9.09009	10.961
	9.02446	5.676		8.77791	8.411	8.77937	8.908		9.12523	10.521		9.2259	12.972	8.77937	2.374		8.9447	3.211		8.85409	14.109		8.90003	6.505		9.1316	10.92
	9.06548	5.847		8.81781	9.18	8.81928	8.574		9.16671	10.395		9.26784	13.028	8.81928	2.522		8.98536	3.42		8.89434	15.187		8.94049	7.144		9.17311	10.885
	9.1065	5.98		8.85771	9.794	8.85918	8.275		9.20819	10.243		9.30977	13.121	8.85918	2.613		9.02602	3.566		8.93459	15.973		8.98094	7.638		9.21461	10.841
	9.14752	6.086		8.8976	10.263	8.89909	8.033		9.24967	10.124		9.35171	13.224	8.89909	2.645		9.06668	3.699		8.97483	16.493		9.0214	7.974		9.25612	10.795
	9.18854	6.167		8.9375	10.635	8.939	7.834		9.29114	10.037		9.39365	13.354	8.939	2.628		9.10733	3.818		9.01508	16.811		9.06185	8.209		9.29763	10.752
	9.22956	6.25		8.9774	10.944	8.9789	7.691		9.33262	9.97		9.43558	13.511	8.9789	2.591		9.14799	3.926		9.05532	16.95		9.10231	8.381		9.33913	10.721
	9.27058	6.332		9.0173	11.217	9.01881	7.591		9.3741	9.911		9.47752	13.669	9.01881	2.551		9.18865	4.036		9.09557	16.964		9.14276	8.495		9.38064	10.712
	9.3116	6.413		9.0572	11.43	9.05871	7.499		9.41558	9.873		9.51945	13.824	9.05871	2.52		9.22931	4.128		9.13581	16.944		9.18322	8.583		9.42215	10.708
	9.35262	6.491		9.0971	11.61	9.09862	7.432		9.45706	9.819		9.56139	13.981	9.09862	2.374		9.26996	4.232		9.17606	16.952		9.22367	8.667		9.46366	10.709
	9.39364	6.554		9.137	11.781	9.13853	7.395		9.49853	9.749		9.60333	14.135	9.13853	2.09		9.31062	4.342		9.21631	16.977		9.26413	8.75		9.50516	10.712
	9.43466	6.627		9.1769	11.96	9.17843	7.371		9.54001	9.706		9.64526	14.32	9.17843	1.93		9.35128	4.441		9.25655	16.996		9.30458	8.844		9.54667	10.708
	9.47568	6.718		9.2168	12.164	9.21834	7.34		9.58149	9.679		9.6872	14.532	9.21834	1.889		9.39194	4.543		9.2968	17.046		9.34504	8.952		9.58818	10.726
	9.5167	6.801		9.2567	12.397	9.25825	7.315		9.62297	9.657		9.72913	14.742	9.25825	1.852		9.43259	4.661		9.33704	17.113		9.38549	9.064		9.62969	10.76
	9.55772	6.864		9.2966	12.628	9.29815	7.3		9.66445	9.638		9.77107	14.94	9.29815	1.821		9.47325	4.779		9.37729	17.141		9.42595	9.18		9.67119	10.769
	9.59874	6.934		9.3365	12.858	9.33806	7.28		9.70593	9.627		9.813	15.132	9.33806	1.794		9.51391	4.887		9.41754	17.274		9.4664	9.296		9.7127	10.783
	9.63976	7.023		9.3764	13.105	9.37796	7.251		9.7474	9.632		9.85494	15.345	9.37796	1.762		9.55457	5.006		9.45778	17.372		9.50685	9.424		9.75421	10.81
	9.68078	7.099		9.4163	13.338	9.41787	7.218		9.78888	9.598		9.89688	15.586	9.41787	1.736		9.59523	5.123		9.49803	17.398		9.54731	9.556		9.79571	10.825
	9.7218	7.173		9.4562	13.573	9.45778	7.185		9.83036	9.535		9.93881	15.858	9.45778	1.722		9.63588	5.24		9.53827	17.497		9.58776	9.671		9.83722	10.846
	9.76283	7.254		9.4961	13.842	9.49768	7.145		9.87184	9.521		9.98075	16.18	9.49768	1.697		9.67654	5.362		9.57852	17.595		9.62822	9.782		9.87873	10.865
	9.80385	7.336		9.536	14.136	9.53759	7.103		9.91332	9.52		10.0227	16.53	9.53759	1.659		9.7172	5.494		9.61877	17.709		9.66867	9.895		9.92024	10.892
	9.84487	7.413		9.5759	14.437	9.57749	7.062		9.9548	9.516		10.0646	16.904	9.57749	1.629		9.75786	5.626		9.65901	17.793		9.70913	10.002		9.96174	10.953
	9.88589	7.469		9.6158	14.745	9.6174	7.009		9.99627	9.501		10.1066	17.301	9.6174	1.601		9.79851	5.749		9.69926	17.851		9.74958	10.096		10.0033	10.985
	9.92691	7.534		9.6557	15.061	9.65731	6.967		10.0378	9.475		10.1485	17.706	9.65731	1.578		9.83917	5.885		9.7395	17.941		9.79004	10.188		10.0448	11.003
	9.96793	7.583		9.6956	15.37	9.69721	6.936		10.0792	9.45		10.1904	18.154	9.69721	1.557		9.87983	6.015		9.77975	18.029		9.83049	10.281		10.0863	11.045
	10.0089	7.634		9.7355	15.693	9.73712	6.918		10.1207	9.431		10.2324	18.628	9.73712	1.531		9.92049	6.144		9.81999	18.104		9.87095	10.359		10.1278	11.087
	10.05	7.693		9.7754	16.063	9.77703	6.909		10.1622	9.431		10.2743	19.102	9.77703	1.508		9.96115	6.265		9.86024	18.189		9.9114	10.443		10.1693	11.116
	10.091	7.779		9.8153	16.473	9.81693	6.916		10.2037	9.431		10.3162	19.578	9.81693	1.478		10.0018	6.389		9.90049	18.265		9.95186	10.521		10.2108	11.169
	10.132	7.821		9.85519	16.93	9.85684	6.947		10.2451	9.439		10.3582	20.043	9.85684	1.445		10.0425	6.525		9.94073	18.287		9.99231	10.579		10.2523	11.236
	10.173	7.825		9.89509	17.432	9.89674	7.014		10.2866	9.442		10.4001	20.495	9.89674	1.422		10.0831	6.664		9.98098	18.322		10.0328	10.628		10.2938	11.293
	10.214	7.868		9.93499	17.986	9.93665	7.112		10.3281	9.435		10.442	20.907	9.93665	1.404		10.1238	6.8		10.0212	18.371		10.0732	10.685		10.3353	11.343
	10.2551	7.915		9.97489	18.562	9.97656	7.229		10.3696	9.448		10.484	21.299	9.97656	1.38		10.1644	6.934		10.0615	18.385		10.1137	10.748		10.3768	11.395
	10.2961	7.955		10.0148	19.197	10.0165	7.381		10.4111	9.456		10.5259	21.685	10.0165	1.36		10.2051	7.075		10.1017	18.39		10.1541	10.801		10.4183	11.475
	10.3371	7.993		10.0547	19.907	10.0564	7.56		10.4525	9.474		10.5679	22.122	10.0564	1.342		10.2457	7.228		10.142	18.381		10.1946	10.851		10.4598	11.564
	10.3781	8.055		10.0946	20.658	10.0963	7.759		10.494	9.507		10.6098	22.513	10.0963	1.33		10.2864	7.373		10.1822	18.335		10.235	10.896		10.5013	11.645
	10.4191	8.118		10.1345	21.454	10.1362	7.968		10.5355	9.533		10.6517	22.853	10.1362	1.318		10.3271	7.528		10.2225	18.28		10.2755	10.938		10.5428	11.741
	10.4602	8.172		10.1744	22.28	10.1761	8.184		10.577	9.575		10.6937	23.255	10.1761	1.524		10.3677	7.701		10.2627	18.248		10.3159	10.982		10.5844	11.852
	10.5012	8.239		10.2143	23.113	10.216	8.412		10.6184	9.617		10.7356	23.707	10.216	1.815		10.4084	7.876		10.3029	18.231		10.3564	11.012		10.6259	11.959
	10.5422	8.319		10.2542	23.943	10.2559	8.661		10.6599	9.658		10.7775	24.258	10.2559	1.87		10.449	8.049		10.3432	18.22		10.3969	11.056		10.6674	12.073
	10.5832	8.386		10.2941	24.755	10.2958	8.943		10.7014	9.712		10.8195	24.869	10.2958	1.835		10.4897	8.229		10.3834	18.2		10.4373	11.114		10.7089	12.209
	10.6243	8.467		10.334	25.558	10.3357	9.282		10.7429	9.777		10.8614	25.537	10.3357	1.812		10.5304	8.407		10.4237	18.16		10.4778	11.162		10.7504	12.364
	10.6653	8.563		10.3739	26.373	10.3756	9.719		10.7844	9.847		10.9033	26.276	10.3756	1.672		10.571	8.59		10.4639	18.134		10.5182	11.214		10.7919	12.546
	10.7063	8.665		10.4138	27.177	10.4155	10.285		10.8258	9.919		10.9453	27.06	10.4155	1.489		10.6117	8.802		10.5042	18.089		10.5587	11.26		10.8334	12.753
	10.7473	8.766		10.4537	27.938	10.4554	11.007		10.8673	9.993		10.9872	27.847	10.4554	1.445		10.6523	9.002		10.5444	18.036		10.5991	11.299		10.8749	12.994
	10.7883	8.856		10.4936	28.65	10.4953	11.924		10.9088	10.086		11.0291	28.582	10.4953	1.451		10.693	9.188		10.5847	18.028		10.6396	11.357		10.9164	13.269
	10.8294	8.981		10.5335	29.335	10.5352	13.055		10.9503	10.191		11.0711	29.262	10.5352	1.472		10.7336	9.378		10.6249	18.065		10.68	11.414		10.9579	13.57
	10.8704	9.111		10.5734	30.014	10.5752	14.406		10.9918	10.306		11.113	29.836	10.5752	1.573		10.7743	9.573		10.6652	18.107		10.7205	11.451		10.9994	13.882
	10.9114	9.26		10.6133	30.727	10.6151	15.933		11.0332	10.455		11.155	30.28	10.6151	1.886		10.815	9.767		10.7054	18.173		10.761	11.502		11.0409	14.223
	10.9524	9.434		10.6532	31.5	10.655	17.597		11.0747	10.611		11.1969	30.561	10.655	2.132		10.8556	9.963		10.7456	18.278		10.8014	11.56		11.0824	14.583
	10.9934	9.626		10.6931	32.374	10.6949	19.391		11.1162	10.771		11.2388	30.655	10.6949	2.23		10.8963	10.179		10.7859	18.39		10.8419	11.609		11.1239	14.9
	11.0345	9.842		10.733	33.366	10.7348	21.113		11.1577	10.938		11.2808	30.559	10.7348	2.348		10.9369	10.412		10.8261	18.515		10.8823	11.915		11.1655	15.186
	11.0755	10.071		10.7729	34.436	10.7747	22.727		11.1991	11.092		11.3227	30.336	10.7747	2.467		10.9776	10.645		10.8664	18.696		10.9228	12.429		11.207	15.435
	11.1165	10.34		10.8128	35.574	10.8146	24.162		11.2406	11.233		11.3646	30.01	10.8146	2.612		11.0182	10.891		10.9066	18.954		10.9632	12.284		11.2485	15.648
	11.1575	10.612		10.8527	36.779	10.8545	25.335		11.2821	11.368		11.4066	29.582	10.8545	2.803		11.0589	11.14		10.9469	19.239		11.0037	12.039		11.29	15.812
	11.1985	10.873		10.8926	37.979	10.8944	26.146		11.3236	11.488		11.4485	29.1	10.8944	2.998		11.0996	11.382		10.9871	19.535		11.0441	12.193		11.3315	15.922
	11.2396	11.136		10.9325	39.16	10.9343	26.583		11.3651	11.585		11.4904	28.605	10.9343	3.201		11.1402	11.617		11.0274	19.831		11.0846	12.348		11.373	16.004
	11.2806	11.402		10.9724	40.25	10.9742	26.657		11.4065	11.653		11.5324	28.111	10.9742	3.419		11.1809	11.856		11.0676	20.127		11.125	12.503		11.4145	16.06
	11.3216	11.642		11.0123	41.184	11.0141	26.378		11.448	11.684		11.5743	27.701	11.0141	3.623		11.2215	12.076		11.1079	20.415		11.1655	12.663		11.456	16.08
	11.3626	11.851		11.0522	41.921	11.054	25.77		11.4895	11.695		11.6162	27.391	11.054	3.811		11.2622	12.277		11.1481	20.672		11.206	12.812		11.4975	16.101
	11.4036	12.032		11.0921	42.361	11.0939	24.898		11.531	11.694		11.6582	27.2	11.0939	3.981		11.3029	12.452		11.1884	20.883		11.2464	12.963		11.539	16.158
	11.4447	12.213		11.132	42.491	11.1338	23.835		11.5725	11.706		11.7001	27.148	11.1338	4.124		11.3435	12.595		11.2286	21.046		11.2869	13.093		11.5805	16.266
	11.4857	12.411		11.1719	42.376	11.1737	22.594		11.6139	11.749		11.7421	27.213	11.1737	4.24		11.3842	12.707		11.2688	21.167		11.3273	13.185		11.622	16.453
	11.5267	12.622		11.2118	42.018	11.2137	21.298		11.6554	11.808		11.784	27.387	11.2137	4.145		11.4248	12.802		11.3091	21.218		11.3678	13.244		11.6635	16.749
	11.5677	12.831		11.2517	41.422	11.2536	19.959		11.6969	11.918		11.8259	27.683	11.2536	3.967		11.4655	12.913		11.3493	21.208		11.4082	13.283		11.705	17.171
	11.6087	13.06		11.2916	40.629	11.2935	18.635		11.7384	12.093		11.8679	28.088	11.2935	3.918		11.5061	13.032		11.3896	21.159		11.4487	13.334		11.7466	17.729
	11.6498	13.348		11.3315	39.663	11.3334	17.366		11.7798	12.339		11.9098	28.604	11.3334	3.879		11.5468	13.167		11.4298	21.097		11.4891	13.379		11.7881	18.444
	11.6908	13.702		11.3714	38.613	11.3733	16.172		11.8213	12.682		11.9517	29.228	11.3733	3.804		11.5875	13.339		11.4701	21.036		11.5296	13.446		11.8296	19.361
	11.7318	14.114		11.4113	37.552	11.4132	15.075		11.8628	13.131		11.9937	29.928	11.4132	3.808		11.6281	13.55		11.5103	20.97		11.57	13.522		11.8711	20.434
	11.7728	14.595		11.4512	36.546	11.4531	14.043		11.9043	13.684		12.0356	30.685	11.4531	3.951		11.6688	13.801		11.5506	20.898		11.6105	13.641		11.9126	21.709
	11.8138	15.163		11.4911	35.63	11.493	13.099		11.9458	14.362		12.0775	31.477	11.493	3.976		11.7094	14.095		11.5908	20.846		11.651	13.83		11.9541	23.183
	11.8549	15.805		11.531	34.948	11.5329	12.23		11.9872	15.139		12.1195	32.308	11.5329	3.847		11.7501	14.477		11.6311	20.824		11.6914	14.061		11.9956	24.823
	11.8959	16.535		11.5709	34.454	11.5728	11.45		12.0287	16.007		12.1614	33.098	11.5728	3.713		11.7907	14.916		11.6713	20.842		11.7319	14.364		12.0371	26.592
	11.9369	17.316		11.6108	33.944	11.6127	10.744		12.0702	16.948		12.2034	33.868	11.6127	3.512		11.8314	15.379		11.7116	20.973		11.7723	14.758		12.0786	28.456
	11.9779	18.167		11.6507	33.416	11.6526	10.079		12.1117	17.968		12.2453	34.606	11.6526	3.135		11.8721	15.881		11.7518	21.231		11.8128	15.234		12.1201	30.353
	12.0189	19.077		11.6906	33.009	11.6925	9.476		12.1531	18.993		12.2872	35.271	11.6925	2.84		11.9127	16.445		11.792	21.576		11.8532	15.781		12.1616	32.267
	12.06	20.039		11.7305	32.762	11.7324	8.919		12.1946	20.006		12.3292	35.822	11.7324	2.728		11.9534	17.042		11.8323	22.026		11.8937	16.385		12.2031	34.063
	12.101	21.043		11.7704	32.66	11.7723	8.384		12.2361	20.986		12.3711	36.251	11.7723	2.617		11.994	17.67		11.8725	22.611		11.9341	17.046		12.2446	35.705
	12.142	22.1		11.8103	32.639	11.8122	7.886		12.2776	21.91		12.413	36.566	11.8122	2.512		12.0347	18.318		11.9128	23.318		11.9746	17.752		12.2862	37.164
	12.183	23.169		11.8502	32.727	11.8522	7.427		12.3191	22.732		12.455	36.78	11.8522	2.414		12.0753	18.985		11.953	24.124		12.015	18.528		12.3277	38.384
	12.224	24.197		11.8901	32.915	11.8921	7.004		12.3605	23.395		12.4969	36.886	11.8921	2.322		12.116	19.652		11.9933	25.05		12.0555	19.335		12.3692	39.285
	12.2651	25.201		11.93	33.173	11.932	6.597		12.402	23.901		12.5388	36.879	11.932	2.232		12.1567	20.312		12.0335	26.131		12.096	20.147		12.4107	39.886
	12.3061	26.154		11.9699	33.369	11.9719	6.224		12.4435	24.254		12.5808	36.786	11.9719	2.151		12.1973	20.944		12.0738	27.313		12.1364	20.968		12.4522	40.193
	12.3471	27.042		12.0098	33.601	12.0118	5.881		12.485	24.446		12.6227	36.632	12.0118	2.072		12.238	21.525		12.114	28.58		12.1769	21.738		12.4937	40.214
	12.3881	27.93		12.0497	33.975	12.0517	5.545		12.5265	24.479		12.6646	36.449	12.0517	2.11		12.2786	22.073		12.1543	29.92		12.2173	22.474		12.5352	39.969
	12.4291	28.644		12.0896	34.374	12.0916	5.233		12.5679	24.352		12.7066	36.285	12.0916	2.283		12.3193	22.563		12.1945	31.261		12.2578	23.176		12.5767	39.479
	12.4702	29.142		12.1295	34.734	12.1315	4.934		12.6094	24.056		12.7485	36.205	12.1315	2.328		12.36	22.983		12.2347	32.571		12.2982	23.798		12.6182	38.78
	12.5112	29.633		12.1694	35.042	12.1714	4.643		12.6509	23.645		12.7905	36.249	12.1714	2.253		12.4006	23.338		12.275	33.831		12.3387	24.339		12.6597	37.959
	12.5522	30.044		12.2093	35.269	12.2113	4.39		12.6924	23.156		12.8324	36.405	12.2113	2.181		12.4413	23.633		12.3152	35.004		12.3791	24.784		12.7012	37.05
	12.5932	30.395		12.2492	35.411	12.2512	4.142		12.7338	22.66		12.8743	36.716	12.2512	2.086		12.4819	23.845		12.3555	36.049		12.4196	25.09		12.7427	36.157
	12.6342	30.708		12.2891	35.438	12.2911	3.91		12.7753	22.146		12.9163	37.225	12.2911	1.985		12.5226	24.003		12.3957	36.935		12.46	25.28		12.7842	35.327
	12.6753	31.012		12.329	35.354	12.331	3.708		12.8168	21.628		12.9582	37.963	12.331	1.905		12.5632	24.178		12.436	37.602		12.5005	25.358		12.8257	34.579
	12.7163	31.308		12.3689	35.213	12.3709	3.519		12.8583	21.118		13.0001	38.978	12.3709	1.837		12.6039	24.432		12.4762	38.057		12.541	25.338		12.8673	33.986
	12.7573	31.631		12.4088	34.981	12.4108	3.34		12.8998	20.656		13.0421	40.282	12.4108	1.778		12.6446	24.759		12.5165	38.33		12.5814	25.254		12.9088	33.597
	12.7983	32.025		12.4487	34.602	12.4507	3.195		12.9412	20.281		13.084	41.922	12.4507	1.733		12.6852	25.195		12.5567	38.466		12.6219	25.114		12.9503	33.443
	12.8393	32.512		12.4886	34.125	12.4906	3.083		12.9827	20.016		13.1259	43.829	12.4906	1.698		12.7259	25.814		12.597	38.479		12.6623	24.959		12.9918	33.516
	12.8804	33.106		12.5285	33.617	12.5306	2.983		13.0242	19.884		13.1679	46.021	12.5306	1.658		12.7665	26.697		12.6372	38.342		12.7028	24.83		13.0333	33.84
	12.9214	33.788		12.5684	33.054	12.5705	2.912		13.0657	19.861		13.2098	48.513	12.5705	1.626		12.8072	27.844		12.6775	38.068		12.7432	24.79		13.0748	34.454
	12.9624	34.594		12.6083	32.547	12.6104	2.886		13.1071	19.955		13.2517	51.275	12.6104	1.608		12.8478	29.289		12.7177	37.7		12.7837	24.854		13.1163	35.316
	13.0034	35.539		12.6482	32.147	12.6503	2.891		13.1486	20.183		13.2937	54.212	12.6503	1.582		12.8885	31.039		12.7579	37.276		12.8241	25.055		13.1578	36.388
	13.0444	36.628		12.6881	31.825	12.6902	2.917		13.1901	20.546		13.3356	57.295	12.6902	1.564		12.9292	33.08		12.7982	36.871		12.8646	25.475		13.1993	37.685
	13.0855	37.788		12.728	31.595	12.7301	2.981		13.2316	21.038		13.3776	60.463	12.7301	1.546		12.9698	35.232		12.8384	36.595		12.905	26.111		13.2408	39.141
	13.1265	39.051		12.7679	31.54	12.77	3.083		13.2731	21.649		13.4195	63.764	12.77	1.532		13.0105	37.437		12.8787	36.447		12.9455	26.991		13.2823	40.787
	13.1675	40.434		12.8078	31.711	12.8099	3.211		13.3145	22.399		13.4614	67.143	12.8099	1.533		13.0511	39.637		12.9189	36.397		12.986	28.132		13.3238	42.554
	13.2085	41.955		12.8477	32.135	12.8498	3.367		13.356	23.259		13.5034	70.422	12.8498	1.541		13.0918	41.719		12.9592	36.476		13.0264	29.547		13.3653	44.416
	13.2495	43.567		12.8876	32.838	12.8897	3.552		13.3975	24.249		13.5453	73.54	12.8897	1.28		13.1324	43.608		12.9994	36.732		13.0669	31.237		13.4068	46.342
	13.2906	45.277		12.9275	33.82	12.9296	3.755		13.439	25.319		13.5872	76.428	12.9296	1.183		13.1731	45.352		13.0397	37.171		13.1073	33.162		13.4484	48.295
	13.3316	47.053		12.9674	35.097	12.9695	3.972		13.4805	26.483		13.6292	79.093	12.9695	1.461		13.2138	46.885		13.0799	37.747		13.1478	35.305		13.4899	50.155
	13.3726	48.912		13.0073	36.638	13.0094	4.191		13.5219	27.742		13.6711	81.334	13.0094	1.574		13.2544	48.252		13.1202	38.516		13.1882	37.714		13.5314	51.936
	13.4136	50.826		13.0472	38.51	13.0493	4.421		13.5634	29.044		13.713	83.164	13.0493	1.635		13.2951	49.423		13.1604	39.518		13.2287	40.213		13.5729	53.565
	13.4546	52.77		13.0871	40.658	13.0892	4.642		13.6049	30.388		13.755	84.57	13.0892	1.698		13.3357	50.36		13.2006	40.738		13.2691	42.799		13.6144	55.065
	13.4957	54.725		13.127	43.047	13.1291	4.866		13.6464	31.725		13.7969	85.404	13.1291	1.775		13.3764	51.09		13.2409	42.011		13.3096	45.452		13.6559	56.347
	13.5367	56.67		13.1669	45.65	13.1691	5.071		13.6878	33.051		13.8389	85.623	13.1691	1.86		13.4171	51.696		13.2811	43.352		13.3501	48.166		13.6974	57.342
	13.5777	58.564		13.2068	48.414	13.209	5.254		13.7293	34.272		13.8808	85.358	13.209	1.948		13.4577	52.222		13.3214	44.84		13.3905	50.879		13.7389	58.037
	13.6187	60.25		13.2467	51.227	13.2489	5.416		13.7708	35.385		13.9227	84.686	13.2489	2.049		13.4984	52.625		13.3616	46.322		13.431	53.628		13.7804	58.427
	13.6598	61.785		13.2866	54.143	13.2888	5.546		13.8123	36.331		13.9647	83.579	13.2888	2.147		13.539	52.914		13.4019	47.847		13.4714	56.241		13.8219	58.485
	13.7008	63.135		13.3265	57.127	13.3287	5.657		13.8538	37.086		14.0066	82.051	13.3287	2.246		13.5797	53.124		13.4421	49.365		13.5119	58.788		13.8634	58.181
	13.7418	64.25		13.3664	60.074	13.3686	5.742		13.8952	37.649		14.0485	80.091	13.3686	2.346		13.6203	53.323		13.4824	50.895		13.5523	61.184		13.9049	57.555
	13.7828	65.082		13.4063	62.896	13.4085	5.782		13.9367	38.01		14.0905	77.726	13.4085	2.442		13.661	53.373		13.5226	52.393		13.5928	63.291		13.9464	56.6
	13.8238	65.611		13.4462	65.521	13.4484	5.792		13.9782	38.142		14.1324	75.092	13.4484	2.546		13.7017	53.285		13.5629	53.818		13.6332	65.171		13.9879	55.313
	13.8649	65.776		13.4861	67.868	13.4883	5.775		14.0197	38.016		14.1743	72.252	13.4883	2.649		13.7423	53.141		13.6031	55.091		13.6737	66.866		14.0295	53.738
	13.9059	65.57		13.526	70.044	13.5282	5.719		14.0612	37.634		14.2163	69.069	13.5282	2.397		13.783	52.864		13.6434	56.202		13.7141	68.191		14.071	51.981
	13.9469	65.045		13.5659	71.949	13.5681	5.651		14.1026	37.065		14.2582	65.902	13.5681	2.395		13.8236	52.485		13.6836	57.312		13.7546	69.208		14.1125	50.048
	13.9879	64.199		13.6058	73.492	13.608	5.558		14.1441	36.349		14.3001	62.601	13.608	2.824		13.8643	51.98		13.7238	58.378		13.7951	69.911		14.154	47.913
	14.0289	63.046		13.6457	74.642	13.6479	5.425		14.1856	35.462		14.3421	59.204	13.6479	2.95		13.9049	51.313		13.7641	59.12		13.8355	70.232		14.1955	45.659
	14.07	61.576		13.6856	75.349	13.6878	5.275		14.2271	34.427		14.384	55.833	13.6878	3.016		13.9456	50.484		13.8043	59.547		13.876	70.168		14.237	43.344
	14.111	59.813		13.7255	75.674	13.7277	5.122		14.2685	33.25		14.426	52.48	13.7277	2.956		13.9863	49.553		13.8446	59.737		13.9164	69.692		14.2785	40.918
	14.152	57.839		13.7654	75.708	13.7676	4.95		14.31	31.89		14.4679	49.296	13.7676	2.701		14.0269	48.567		13.8848	59.661		13.9569	68.798		14.32	38.439
	14.193	55.708		13.8053	75.379	13.8076	4.755		14.3515	30.476		14.5098	46.288	13.8076	2.831		14.0676	47.465		13.9251	59.388		13.9973	67.547		14.3615	35.963
	14.234	53.413		13.8452	74.689	13.8475	4.568		14.393	29.051		14.5518	43.229	13.8475	3.114		14.1082	46.239		13.9653	58.914		14.0378	66.007		14.403	33.56
	14.2751	51.07		13.8851	73.674	13.8874	4.371		14.4345	27.632		14.5937	40.201	13.8874	3.1		14.1489	44.914		14.0056	58.173		14.0782	64.132		14.4445	31.199
	14.3161	48.655		13.925	72.262	13.9273	4.178		14.4759	26.167		14.6356	37.343	13.9273	3.086		14.1895	43.452		14.0458	57.128		14.1187	62.03		14.486	28.911
	14.3571	46.16		13.9649	70.534	13.9672	3.986		14.5174	24.667		14.6776	34.546	13.9672	3.071		14.2302	41.855		14.0861	55.961		14.1591	59.651		14.5275	26.672
	14.3981	43.64		14.0048	68.647	14.0071	3.782		14.5589	23.189		14.7195	31.968	14.0071	3.039		14.2709	40.161		14.1263	54.681		14.1996	57.041		14.5691	24.503
	14.4391	40.984		14.0446	66.578	14.047	3.59		14.6004	21.718		14.7614	29.495	14.047	2.994		14.3115	38.546		14.1665	53.148		14.2401	54.329		14.6106	22.513
	14.4802	38.454		14.0845	64.247	14.0869	3.398		14.6418	20.284		14.8034	27.094	14.0869	2.938		14.3522	36.854		14.2068	51.518		14.2805	51.551		14.6521	20.606
	14.5212	36.022		14.1244	61.726	14.1268	3.213		14.6833	18.91		14.8453	24.868	14.1268	2.873		14.3928	35.101		14.247	49.871		14.321	48.598		14.6936	18.829
	14.5622	33.603		14.1643	59.06	14.1667	3.042		14.7248	17.614		14.8873	22.812	14.1667	2.809		14.4335	33.337		14.2873	48.194		14.3614	45.666		14.7351	17.146
	14.6032	31.174		14.2042	56.313	14.2066	2.874		14.7663	16.359		14.9292	20.89	14.2066	2.742		14.4742	31.576		14.3275	46.316		14.4019	42.801		14.7766	15.598
	14.6442	28.897		14.2441	53.572	14.2465	2.715		14.8078	15.134		14.9711	19.084	14.2465	2.66		14.5148	29.789		14.3678	44.363		14.4423	39.981		14.8181	14.15
	14.6853	26.707		14.284	50.827	14.2864	2.567		14.8492	13.98		15.0131	17.552	14.2864	2.575		14.5555	28.083		14.408	42.359		14.4828	37.148		14.8596	12.824
	14.7263	24.657		14.3239	48.242	14.3263	2.42		14.8907	12.865		15.055	16.2	14.3263	2.495		14.5961	26.452		14.4483	40.27		14.5232	34.327		14.9011	11.572
	14.7673	22.696		14.3638	45.702	14.3662	2.28		14.9322	11.824		15.0969	14.823	14.3662	2.412		14.6368	24.828		14.4885	38.189		14.5637	31.617		14.9426	10.419
	14.8083	20.875		14.4037	43.106	14.4061	2.154		14.9737	10.871		15.1389	13.506	14.4061	2.332		14.6774	23.275		14.5288	36.298		14.6041	29.085		14.9841	9.394
	14.8493	19.19		14.4436	40.525	14.4461	2.034		15.0152	10.007		15.1808	12.303	14.4461	2.258		14.7181	21.768		14.569	34.449		14.6446	26.589		15.0256	8.472
	14.8904	17.612		14.4835	37.985	14.486	1.927		15.0566	9.159		15.2227	11.22	14.486	2.18		14.7588	20.328		14.6093	32.6		14.6851	24.659		15.0671	7.624
	14.9314	16.083		14.5234	35.53	14.5259	1.831		15.0981	8.369		15.2647	10.219	14.5259	2.092		14.7994	18.92		14.6495	30.677		14.7255	23.021		15.1086	6.84
	14.9724	14.661		14.5633	33.182	14.5658	1.736		15.1396	7.656		15.3066	9.396	14.5658	2.002		14.8401	17.582		14.6897	28.818		14.766	21.035		15.1502	6.159
	15.0134	13.364		14.6032	30.959	14.6057	1.638		15.1811	6.997		15.3485	8.687	14.6057	1.923		14.8807	16.355		14.73	27.056		14.8064	19.101		15.1917	5.561
	15.0544	12.161		14.6431	28.891	14.6456	1.541		15.2225	6.378		15.3905	8.006	14.6456	1.855		14.9214	15.171		14.7702	25.341		14.8469	17.305		15.2332	5.019
	15.0955	11.056		14.683	26.892	14.6855	1.461		15.264	5.824		15.4324	7.312	14.6855	1.784		14.962	14.014		14.8105	23.652		14.8873	15.652		15.2747	4.533
	15.1365	10.032		14.7229	24.974	14.7254	1.39		15.3055	5.31		15.4744	6.629	14.7254	1.719		15.0027	12.964		14.8507	22.146		14.9278	14.153		15.3162	4.102
	15.1775	9.093		14.7628	23.15	14.7653	1.32		15.347	4.841		15.5163	6.06	14.7653	1.656		15.0434	11.992		14.891	20.618		14.9682	12.806		15.3577	3.725
	15.2185	8.258		14.8027	21.445	14.8052	1.257		15.3885	4.414		15.5582	5.531	14.8052	1.603		15.084	11.06		14.9312	19.153		15.0087	11.569		15.3992	3.395
	15.2595	7.487		14.8426	19.819	14.8451	1.196		15.4299	4.029		15.6002	5.025	14.8451	1.557		15.1247	10.195		14.9715	17.856		15.0491	10.459		15.4407	3.099
	15.3006	6.803		14.8825	18.297	14.885	1.151		15.4714	3.689		15.6421	4.631	14.885	1.504		15.1653	9.413		15.0117	16.565		15.0896	9.414		15.4822	2.838
	15.3416	6.201		14.9224	16.915	14.9249	1.104		15.5129	3.381		15.684	4.295	14.9249	1.454		15.206	8.662		15.052	15.321		15.1301	8.462		15.5237	2.613
	15.3826	5.647		14.9623	15.613	14.9648	1.057		15.5544	3.111		15.726	3.974	14.9648	1.408		15.2467	7.972		15.0922	14.149		15.1705	7.599		15.5652	2.418
	15.4236	5.141		15.0022	14.389	15.0047	1.011		15.5958	2.863		15.7679	3.701	15.0047	1.368		15.2873	7.333		15.1325	13.067		15.211	6.836		15.6067	2.255
	15.4646	4.694		15.0421	13.241	15.0446	0.967		15.6373	2.632		15.8098	3.473	15.0446	1.331		15.328	6.76		15.1727	12.035		15.2514	6.16		15.6482	2.118
	15.5057	4.293		15.082	12.174	15.0846	0.94		15.6788	2.431		15.8518	3.259	15.0846	1.292		15.3686	6.226		15.2129	11.091		15.2919	5.583		15.6897	2.02
	15.5467	3.943		15.1219	11.213	15.1245	0.913		15.7203	2.26		15.8937	3.083	15.1245	1.259		15.4093	5.737		15.2532	10.206		15.3323	5.052		15.7313	1.9
	15.5877	3.62		15.1618	10.454	15.1644	0.885		15.7618	2.121		15.9356	2.945	15.1644	1.227		15.4499	5.275		15.2934	9.396		15.3728	4.583		15.7728	1.773
	15.6287	3.328		15.2017	9.7	15.2043	0.857		15.8032	1.993		15.9776	2.782	15.2043	1.209		15.4906	4.862		15.3337	8.668		15.4132	4.176		15.8143	1.689
	15.6697	3.075		15.2416	8.912	15.2442	0.842		15.8447	1.88		16.0195	2.535	15.2442	1.192		15.5313	4.495		15.3739	7.984		15.4537	3.809		15.8558	1.626
	15.7108	2.842		15.2815	8.212	15.2841	0.828		15.8862	1.778		16.0615	2.328	15.2841	1.167		15.5719	4.16		15.4142	7.355		15.4941	3.482		15.8973	1.574
	15.7518	2.642		15.3214	7.495	15.324	0.808		15.9277	1.683		16.1034	2.243	15.324	1.143		15.6126	3.85		15.4544	6.767		15.5346	3.208		15.9388	1.526
	15.7928	2.48		15.3613	6.774	15.3639	0.788		15.9692	1.612		16.1453	2.181	15.3639	1.118		15.6532	3.581		15.4947	6.196		15.5751	2.963		15.9803	1.479
	15.8338	2.334		15.4012	6.206	15.4038	0.775		16.0106	1.545		16.1873	2.124	15.4038	1.101		15.6939	3.334		15.5349	5.67		15.6155	2.732		16.0218	1.441
	15.8748	2.209		15.4411	5.734	15.4437	0.769		16.0521	1.481		16.2292	2.074	15.4437	1.088		15.7345	3.099		15.5752	5.249		15.656	2.529		16.0633	1.419
	15.9159	2.1		15.481	5.309	15.4836	0.757		16.0936	1.437		16.2711	2.036	15.4836	1.072		15.7752	2.887		15.6154	4.852		15.6964	2.358		16.1048	1.392
	15.9569	2.011		15.5209	4.921	15.5235	0.746		16.1351	1.39		16.3131	2.003	15.5235	1.055		15.8159	2.709		15.6556	4.47		15.7369	1.948		16.1463	1.369
	15.9979	1.933		15.5608	4.567	15.5634	0.738		16.1765	1.359		16.355	1.966	15.5634	1.045		15.8565	2.551		15.6959	4.13		15.7773	1.511		16.1878	1.346
	16.0389	1.851		15.6007	4.252	15.6033	0.738		16.218	1.335		16.3969	1.933	15.6033	1.033		15.8972	2.401		15.7361	3.816		15.8178	1.376		16.2293	1.326
	16.0799	1.787		15.6406	3.987	15.6432	0.736		16.2595	1.304		16.4389	1.908	15.6432	1.02		15.9378	2.263		15.7764	3.535		15.8582	1.288		16.2708	1.31
	16.121	1.722		15.6805	3.73	15.6831	0.73		16.301	1.28		16.4808	1.887	15.6831	1.013		15.9785	2.143		15.8166	3.296		15.8987	1.218		16.3124	1.296
	16.162	1.677		15.7204	3.511	15.7231	0.73		16.3425	1.261		16.5228	1.875	15.7231	1.003		16.0191	2.038		15.8569	3.079		15.9392	1.162		16.3539	1.279
	16.203	1.647		15.7603	3.44	15.763	0.729		16.3839	1.241		16.5647	1.849	15.763	0.991		16.0598	1.935		15.8971	2.889		15.9796	1.114		16.3954	1.269
	16.244	1.614		15.8002	3.399	15.8029	0.728		16.4254	1.22		16.6066	1.82	15.8029	0.992		16.1005	1.809		15.9374	2.716		16.0201	1.068		16.4369	1.259
	16.285	1.583		15.8401	3.262	15.8428	0.726		16.4669	1.2		16.6486	1.798	15.8428	0.99		16.1411	1.737		15.9776	2.562		16.0605	1.033		16.4784	1.232
	16.3261	1.556		15.88	3.13	15.8827	0.726		16.5084	1.184		16.6905	1.778	15.8827	0.978		16.1818	1.72		16.0179	2.425		16.101	1.004		16.5199	1.21
	16.3671	1.535		15.9199	3.025	15.9226	0.725		16.5498	1.171		16.7324	1.756	15.9226	0.969		16.2224	1.663		16.0581	2.3		16.1414	0.995		16.5614	1.208
	16.4081	1.515		15.9598	2.931	15.9625	0.717		16.5913	1.149		16.7744	1.741	15.9625	0.965		16.2631	1.613		16.0984	2.194		16.1819	0.986		16.6029	1.183
	16.4491	1.503		15.9997	2.833	16.0024	0.713		16.6328	1.144		16.8163	1.731	16.0024	0.962		16.3038	1.562		16.1386	2.106		16.2223	0.964		16.6444	1.161
	16.4902	1.49		16.0396	2.748	16.0423	0.705		16.6743	1.127		16.8582	1.711	16.0423	0.961		16.3444	1.512		16.1788	2.022		16.2628	0.966		16.6859	1.157
	16.5312	1.465		16.0795	2.681	16.0822	0.704		16.7158	1.114		16.9002	1.678	16.0822	0.96		16.3851	1.469		16.2191	1.936		16.3032	0.948		16.7274	1.133
	16.5722	1.451		16.1194	2.627	16.1221	0.699		16.7572	1.099		16.9421	1.653	16.1221	0.964		16.4257	1.43		16.2593	1.863		16.3437	0.92		16.7689	1.112
	16.6132	1.433		16.1593	2.558	16.162	0.695		16.7987	1.078		16.984	1.617	16.162	0.957		16.4664	1.397		16.2996	1.799		16.3842	0.908		16.8104	1.102
	16.6542	1.413		16.1992	2.39	16.2019	0.69		16.8402	1.07		17.026	1.58	16.2019	0.949		16.507	1.381		16.3398	1.737		16.4246	0.896		16.8519	1.088
	16.6953	1.394		16.2391	2.239	16.2418	0.684		16.8817	1.061		17.0679	1.554	16.2418	0.945		16.5477	1.365		16.3801	1.691		16.4651	0.889		16.8935	1.073
	16.7363	1.383		16.279	2.201	16.2817	0.68		16.9232	1.051		17.1099	1.522	16.2817	0.936		16.5884	1.336		16.4203	1.657		16.5055	0.883		16.935	1.048
	16.7773	1.366		16.3189	2.16	16.3216	0.671		16.9646	1.035		17.1518	1.49	16.3216	0.934		16.629	1.314		16.4606	1.62		16.546	0.864		16.9765	1.032
	16.8183	1.346		16.3588	2.121	16.3616	0.667		17.0061	1.019		17.1937	1.462	16.3616	0.937		16.6697	1.296		16.5008	1.579		16.5864	0.854		17.018	1.009
	16.8593	1.334		16.3987	2.096	16.4015	0.662		17.0476	1.01		17.2357	1.436	16.4015	0.928		16.7103	1.28		16.5411	1.543		16.6269	0.85		17.0595	0.982
	16.9004	1.312		16.4386	2.065	16.4414	0.653		17.0891	1.003		17.2776	1.41	16.4414	0.927		16.751	1.265		16.5813	1.514		16.6673	0.844		17.101	0.969
	16.9414	1.285		16.4785	2.03	16.4813	0.646		17.1305	0.989		17.3195	1.381	16.4813	0.931		16.7916	1.245		16.6215	1.488		16.7078	0.832		17.1425	0.947
	16.9824	1.259		16.5184	2.003	16.5212	0.635		17.172	0.971		17.3615	1.346	16.5212	0.927		16.8323	1.222		16.6618	1.463		16.7482	0.814		17.184	0.92
	17.0234	1.241		16.5583	1.98	16.5611	0.619		17.2135	0.95		17.4034	1.316	16.5611	0.933		16.873	1.204		16.702	1.442		16.7887	0.806		17.2255	0.898
	17.0644	1.229		16.5982	1.954	16.601	0.615		17.255	0.929		17.4453	1.288	16.601	0.939		16.9136	1.196		16.7423	1.415		16.8292	0.791		17.267	0.884
	17.1055	1.212		16.6381	1.92	16.6409	0.608		17.2965	0.915		17.4873	1.266	16.6409	0.939		16.9543	1.181		16.7825	1.388		16.8696	0.767		17.3085	0.869
	17.1465	1.192		16.678	1.891	16.6808	0.595		17.3379	0.902		17.5292	1.24	16.6808	0.933		16.9949	1.164		16.8228	1.367		16.9101	0.751		17.35	0.845
	17.1875	1.16		16.7179	1.859	16.7207	0.585		17.3794	0.89		17.5711	1.216	16.7207	0.927		17.0356	1.152		16.863	1.34		16.9505	0.74		17.3915	0.833
	17.2285	1.13		16.7578	1.817	16.7606	0.57		17.4209	0.875		17.6131	1.198	16.7606	0.926		17.0762	1.133		16.9033	1.317		16.991	0.721		17.4331	0.826
	17.2695	1.122		16.7977	1.782	16.8005	0.555		17.4624	0.859		17.655	1.181	16.8005	0.922		17.1169	1.114		16.9435	1.298		17.0314	0.696		17.4746	0.81
	17.3106	1.111		16.8376	1.75	16.8404	0.545		17.5039	0.846		17.697	1.158	16.8404	0.921		17.1576	1.103		16.9838	1.182		17.0719	0.68		17.5161	0.791
	17.3516	1.09		16.8775	1.716	16.8803	0.543		17.5453	0.836		17.7389	1.119	16.8803	0.917		17.1982	1.091		17.024	1.177		17.1123	0.668		17.5576	0.764
	17.3926	1.064		16.9174	1.685	16.9202	0.533		17.5868	0.818		17.7808	1.097	16.9202	0.91		17.2389	1.069		17.0643	1.244		17.1528	0.643		17.5991	0.75
	17.4336	1.032		16.9573	1.651	16.9601	0.522		17.6283	0.802		17.8228	1.077	16.9601	0.906		17.2795	1.06		17.1045	1.215		17.1932	0.603		17.6406	0.737
	17.4746	1.022		16.9972	1.629	17.0001	0.515		17.6698	0.794		17.8647	1.051	17.0001	0.895		17.3202	1.056		17.1447	1.22		17.2337	0.587		17.6821	0.732
	17.5157	1.01		17.0371	1.737	17.04	0.506		17.7112	0.793		17.9066	1.032	17.04	0.896		17.3609	1.034		17.185	1.221		17.2742	0.575		17.7236	0.711
	17.5567	0.984		17.077	1.83	17.0799	0.494		17.7527	0.864		17.9486	1.027	17.0799	0.898		17.4015	1.022		17.2252	1.212		17.3146	0.558		17.7651	0.699
	17.5977	0.967		17.1169	1.8	17.1198	0.481		17.7942	0.929		17.9905	1.011	17.1198	0.897		17.4422	1.017		17.2655	1.194		17.3551	0.542		17.8066	0.696
	17.6387	0.962		17.1568	1.768	17.1597	0.469		17.8357	0.959		18.0324	0.996	17.1597	0.891		17.4828	1		17.3057	1.174		17.3955	0.522		17.8481	0.694
	17.6797	1.208		17.1967	1.734	17.1996	0.458		17.8772	0.949		18.0744	0.978	17.1996	0.88		17.5235	0.992		17.346	1.159		17.436	0.51		17.8896	0.685
	17.7208	1.682		17.2366	1.696	17.2395	0.444		17.9186	0.943		18.1163	0.96	17.2395	0.872		17.5641	0.985		17.3862	1.134		17.4764	0.492		17.9311	0.661
	17.7618	1.789		17.2765	1.651	17.2794	0.443		17.9601	0.933		18.1583	0.947	17.2794	0.882		17.6048	0.967		17.4265	1.114		17.5169	0.466		17.9726	0.643
	17.8028	1.7		17.3164	1.62	17.3193	0.444		18.0016	0.916		18.2002	0.931	17.3193	0.882		17.6455	0.948		17.4667	1.038		17.5573	0.451		18.0142	0.627
	17.8438	1.657		17.3563	1.597	17.3592	0.439		18.0431	0.904		18.2421	0.91	17.3592	0.874		17.6861	0.933		17.507	0.849		17.5978	0.439		18.0557	0.616
	17.8848	1.466		17.3962	1.57	17.3991	0.426		18.0845	0.888		18.2841	0.902	17.3991	0.871		17.7268	0.93		17.5472	0.836		17.6382	0.433		18.0972	0.602
	17.9259	1.177		17.4361	1.416	17.439	0.416		18.126	0.882		18.326	0.893	17.439	0.862		17.7674	0.933		17.5874	1.017		17.6787	0.412		18.1387	0.593
	17.9669	1.093		17.476	1.244	17.4789	0.412		18.1675	0.879		18.3679	0.878	17.4789	0.866		17.8081	0.93		17.6277	0.968		17.7192	0.379		18.1802	0.588
	18.0079	1.069		17.5159	1.208	17.5188	0.402		18.209	0.878		18.4099	0.868	17.5188	0.866		17.8487	0.917		17.6679	0.939		17.7596	0.37		18.2217	0.585
	18.0489	1.047		17.5558	1.184	17.5587	0.4		18.2505	0.865		18.4518	0.853	17.5587	0.852		17.8894	0.907		17.7082	0.933		17.8001	0.354		18.2632	0.576
	18.0899	1.04		17.5957	1.155	17.5986	0.397		18.2919	0.858		18.4937	0.839	17.5986	0.842		17.9301	0.904		17.7484	0.931		17.8405	0.339		18.3047	0.567
	18.131	1.03		17.6356	1.128	17.6386	0.391		18.3334	0.847		18.5357	0.835	17.6386	0.849		17.9707	0.898		17.7887	0.927		17.881	0.337		18.3462	0.55
	18.172	1.021		17.6755	1.106	17.6785	0.393		18.3749	0.839		18.5776	0.832	17.6785	0.848		18.0114	0.881		17.8289	0.923		17.9214	0.325		18.3877	0.552
	18.213	1.018		17.7154	1.092	17.7184	0.384		18.4164	0.832		18.6195	0.823	17.7184	0.843		18.052	0.866		17.8692	0.912		17.9619	0.304		18.4292	0.538
	18.254	1.008		17.7553	1.076	17.7583	0.373		18.4579	0.822		18.6615	0.805	17.7583	0.847		18.0927	0.869		17.9094	0.901		18.0023	0.3		18.4707	0.542
	18.295	0.997		17.7952	1.058	17.7982	0.364		18.4993	0.81		18.7034	0.793	17.7982	0.84		18.1334	0.865		17.9497	0.891		18.0428	0.439		18.5122	0.535
	18.3361	0.992		17.8351	1.03	17.8381	0.355		18.5408	0.813		18.7454	0.791	17.8381	0.833		18.174	0.858		17.9899	0.873		18.0833	0.704		18.5537	0.531
	18.3771	0.974		17.875	1.004	17.878	0.353		18.5823	0.816		18.7873	0.778	17.878	0.838		18.2147	0.848		18.0302	0.862		18.1237	0.535		18.5953	0.522
	18.4181	0.965		17.9149	0.99	17.9179	0.353		18.6238	0.809		18.8292	0.755	17.9179	0.826		18.2553	0.833		18.0704	0.853		18.1642	0.268		18.6368	0.84
	18.4591	0.961		17.9548	0.972	17.9578	0.351		18.6652	0.796		18.8712	0.751	17.9578	0.824		18.296	0.824		18.1106	0.844		18.2046	0.258		18.6783	1.274
	18.5001	0.946		17.9947	0.963	17.9977	0.346		18.7067	0.779		18.9131	0.741	17.9977	0.829		18.3366	0.828		18.1509	0.831		18.2451	0.259		18.7198	1.506
	18.5412	0.935		18.0346	0.949	18.0376	0.333		18.7482	0.764		18.955	0.738	18.0376	0.824		18.3773	0.829		18.1911	0.827		18.2855	0.255		18.7613	1.486
	18.5822	0.933		18.0745	0.934	18.0775	0.333		18.7897	0.76		18.997	0.743	18.0775	0.818		18.418	0.827		18.2314	0.82		18.326	0.234		18.8028	1.478
	18.6232	0.926		18.1144	0.925	18.1174	0.334		18.8312	0.755		19.0389	0.74	18.1174	0.814		18.4586	0.823		18.2716	0.813		18.3664	0.227		18.8443	1.456
	18.6642	0.919		18.1543	0.904	18.1573	0.332		18.8726	0.756		19.0808	0.728	18.1573	0.807		18.4993	0.813		18.3119	0.798		18.4069	0.213		18.8858	1.435
	18.7052	0.908		18.1942	0.886	18.1972	0.33		18.9141	0.758		19.1228	0.719	18.1972	0.797		18.5399	0.798		18.3521	0.785		18.4473	0.205		18.9273	1.389
	18.7463	0.893		18.2341	0.869	18.2371	0.329		18.9556	0.765		19.1647	0.709	18.2371	0.8		18.5806	0.78		18.3924	0.776		18.4878	0.204		18.9688	1.312
	18.7873	0.886		18.274	0.859	18.2771	0.33		18.9971	0.765		19.2067	0.702	18.2771	0.797		18.6212	0.778		18.4326	0.764		18.5283	0.198		19.0103	1.25
	18.8283	0.888		18.3139	0.844	18.317	0.326		19.0385	0.757		19.2486	0.697	18.317	0.792		18.6619	0.786		18.4729	0.637		18.5687	0.193		19.0518	1.206
	18.8693	0.88		18.3538	0.839	18.3569	0.319		19.08	0.754		19.2905	0.693	18.3569	0.556		18.7026	0.788		18.5131	0.317		18.6092	0.185		19.0933	1.185
	18.9103	0.868		18.3937	0.841	18.3968	0.309		19.1215	0.75		19.3325	0.687	18.3968	0.196		18.7432	0.782		18.5534	-0.008		18.6496	0.181		19.1348	1.176
	18.9514	0.859		18.4336	0.82	18.4367	0.308		19.163	0.744		19.3744	0.682	18.4367	0.466		18.7839	0.773		18.5936	-0.038		18.6901	0.18		19.1764	1.041
	18.9924	0.851		18.4735	0.81	18.4766	0.309		19.2045	0.739		19.4163	0.682	18.4766	0.808		18.8245	0.765		18.6338	-0.056		18.7305	0.172		19.2179	0.865
	19.0334	0.857		18.5134	0.807	18.5165	0.31		19.2459	0.732		19.4583	0.682	18.5165	0.799		18.8652	0.729		18.6741	-0.057		18.771	0.163		19.2594	0.719
	19.0744	0.853		18.5533	0.795	18.5564	0.303		19.2874	0.73		19.5002	0.671	18.5564	0.793		18.9058	0.737		18.7143	-0.049		18.8114	0.163		19.3009	0.703
	19.1154	0.845		18.5932	0.787	18.5963	0.303		19.3289	0.731		19.5421	0.667	18.5963	0.796		18.9465	0.761		18.7546	-0.049		18.8519	0.156		19.3424	0.695
	19.1565	0.836		18.6331	0.771	18.6362	0.31		19.3704	0.718		19.5841	0.658	18.6362	0.802		18.9872	0.75		18.7948	-0.062		18.8923	0.417		19.3839	0.694
	19.1975	0.833		18.673	0.753	18.6761	0.309		19.4119	0.713		19.626	0.644	18.6761	0.793		19.0278	0.731		18.8351	-0.066		18.9328	0.488		19.4254	0.709
	19.2385	0.835		18.7129	0.748	18.716	0.301		19.4533	0.707		19.6679	0.636	18.716	0.777		19.0685	0.71		18.8753	-0.074		18.9733	0.201		19.4669	0.875
	19.2795	0.824		18.7528	0.741	18.7559	0.298		19.4948	0.711		19.7099	0.638	18.7559	0.772		19.1091	0.742		18.9156	-0.088		19.0137	0.133		19.5084	0.869
	19.3205	0.816		18.7927	0.735	18.7958	0.301		19.5363	0.71		19.7518	0.644	18.7958	0.777		19.1498	0.756		18.9558	-0.086		19.0542	0.134		19.5499	0.768
	19.3616	0.807		18.8326	0.73	18.8357	0.297		19.5778	0.71		19.7938	0.644	18.8357	0.783		19.1905	0.758		18.9961	-0.088		19.0946	0.14		19.5914	0.691
	19.4026	0.8		18.8725	0.721	18.8756	0.296		19.6192	0.705		19.8357	0.635	18.8756	0.78		19.2311	0.751		19.0363	-0.096		19.1351	0.142		19.6329	0.689
	19.4436	0.801		18.9124	0.715	18.9156	0.301		19.6607	0.7		19.8776	0.63	18.9156	0.768		19.2718	0.746		19.0765	-0.103		19.1755	0.13		19.6744	0.685
	19.4846	0.796		18.9523	0.706	18.9555	0.299		19.7022	0.695		19.9196	0.628	18.9555	0.758		19.3124	0.743		19.1168	-0.112		19.216	0.128		19.716	0.852
	19.5257	0.786		18.9922	0.698	18.9954	0.297		19.7437	0.692		19.9615	0.628	18.9954	0.756		19.3531	0.731		19.157	-0.123		19.2564	0.129		19.7575	1.053
	19.5667	0.769		19.0321	0.686	19.0353	0.302		19.7852	0.685		20.0034	0.628	19.0353	0.757		19.3937	0.728		19.1973	-0.124		19.2969	0.124		19.799	1.171
	19.6077	0.759		19.072	0.683	19.0752	0.301		19.8266	0.681		20.0454	0.629	19.0752	0.76		19.4344	0.723		19.2375	-0.131		19.3373	0.12		19.8405	1.146
	19.6487	0.753		19.1119	0.678	19.1151	0.307		19.8681	0.68		20.0873	0.625	19.1151	0.765		19.4751	0.666		19.2778	-0.136		19.3778	0.113		19.882	1.132
	19.6897	0.747		19.1518	0.671	19.155	0.316		19.9096	0.678		20.1292	0.617	19.155	0.764		19.5157	0.676		19.318	-0.143		19.4183	0.105		19.9235	1.129
	19.7308	0.744		19.1917	0.668	19.1949	0.316		19.9511	0.672		20.1712	0.614	19.1949	0.717		19.5564	0.729		19.3583	-0.152		19.4587	0.097		19.965	1.12
	19.7718	0.747		19.2316	0.658	19.2348	0.314		19.9925	0.67		20.2131	0.61	19.2348	0.693		19.597	0.72		19.3985	-0.159		19.4992	0.098		20.0065	1.001
	19.8128	0.747		19.2715	0.643	19.2747	0.317		20.034	0.664		20.255	0.597	19.2747	0.735		19.6377	0.719		19.4388	-0.161		19.5396	0.1		20.048	0.863
	19.8538	0.74		19.3114	0.637	19.3146	0.321		20.0755	0.663		20.297	0.6	19.3146	0.765		19.6783	0.629		19.479	-0.161		19.5801	0.091		20.0895	0.785
	19.8948	0.729		19.3513	0.629	19.3545	0.322		20.117	0.658		20.3389	0.6	19.3545	0.759		19.719	0.475		19.5193	-0.16		19.6205	0.083		20.131	0.771
	19.9359	0.728		19.3912	0.623	19.3944	0.336		20.1585	0.64		20.3809	0.598	19.3944	0.754		19.7597	0.427		19.5595	-0.165		19.661	0.078		20.1725	0.765
	19.9769	0.728		19.4311	0.617	19.4343	0.349		20.1999	0.585		20.4228	0.597	19.4343	0.755		19.8003	0.422		19.5997	-0.167		19.7014	0.084		20.214	0.77
	20.0179	0.736		19.471	0.615	19.4742	0.353		20.2414	0.499		20.4647	0.599	19.4742	0.754		19.841	0.42		19.64	-0.16		19.7419	0.086		20.2555	0.767
	20.0589	0.764		19.5109	0.618	19.5141	0.424		20.2829	0.443		20.5067	0.597	19.5141	0.756		19.8816	0.423		19.6802	-0.159		19.7823	0.081		20.2971	0.766
	20.0999	1.021		19.5508	0.61	19.5541	0.548		20.3244	0.445		20.5486	0.585	19.5541	0.75		19.9223	0.413		19.7205	-0.164		19.8228	0.082		20.3386	0.772
	20.141	1.289		19.5907	0.602	19.594	0.608		20.3659	0.441		20.5905	0.582	19.594	0.75		19.9629	0.415		19.7607	-0.178		19.8633	0.086		20.3801	0.771
	20.182	1.414		19.6306	0.608	19.6339	0.625		20.4073	0.436		20.6325	0.589	19.6339	0.431		20.0036	0.417		19.801	-0.192		19.9037	0.083		20.4216	0.761
	20.223	1.396		19.6705	0.601	19.6738	0.628		20.4488	0.44		20.6744	0.597	19.6738	-0.132		20.0443	0.414		19.8412	-0.189		19.9442	0.078		20.4631	0.755
	20.264	1.379		19.7104	0.596	19.7137	0.618		20.4903	0.445		20.7163	0.596	19.7137	-0.346		20.0849	0.41		19.8815	-0.185		19.9846	0.076		20.5046	0.75
	20.305	1.375		19.7503	0.595	19.7536	0.62		20.5318	0.446		20.7583	0.579	19.7536	-0.334		20.1256	0.403		19.9217	-0.187		20.0251	0.078		20.5461	0.751
	20.3461	1.373		19.7902	0.59	19.7935	0.62		20.5732	0.443		20.8002	0.583	19.7935	-0.323		20.1662	0.402		19.962	-0.189		20.0655	0.078		20.5876	0.753
	20.3871	1.35		19.8301	0.593	19.8334	0.623		20.6147	0.44		20.8422	0.585	19.8334	-0.326		20.2069	0.402		20.0022	-0.147		20.106	0.08		20.6291	0.745
	20.4281	1.324		19.87	0.593	19.8733	0.625		20.6562	0.437		20.8841	0.578	19.8733	-0.325		20.2476	0.398		20.0424	-0.148		20.1464	0.224		20.6706	0.735
	20.4691	1.295		19.9099	0.589	19.9132	0.609		20.6977	0.435		20.926	0.569	19.9132	-0.329		20.2882	0.398		20.0827	-0.175		20.1869	0.413		20.7121	0.733
	20.5101	1.265		19.9498	0.596	19.9531	0.56		20.7392	0.436		20.968	0.562	19.9531	-0.337		20.3289	0.397		20.1229	-0.201		20.2273	0.248		20.7536	0.733
	20.5512	1.233		19.9897	0.598	19.993	0.567		20.7806	0.43		21.0099	0.557	19.993	-0.326		20.3695	0.394		20.1632	-0.207		20.2678	0.073		20.7951	0.733
	20.5922	1.207		20.0296	0.595	20.0329	0.612		20.8221	0.438		21.0518	0.556	20.0329	-0.325		20.4102	0.398		20.2034	-0.21		20.3083	0.074		20.8366	0.735
	20.6332	1.107		20.0695	0.598	20.0728	0.608		20.8636	0.438		21.0938	0.54	20.0728	-0.332		20.4508	0.398		20.2437	-0.215		20.3487	0.106		20.8782	0.733
	20.6742	1.006		20.1094	0.606	20.1127	0.602		20.9051	0.426		21.1357	0.54	20.1127	-0.329		20.4915	0.391		20.2839	-0.218		20.3892	0.4		20.9197	0.722
	20.7152	0.942		20.1493	0.605	20.1526	0.541		20.9466	0.417		21.1776	0.566	20.1526	-0.33		20.5322	0.385		20.3242	-0.209		20.4296	0.665		20.9612	0.715
	20.7563	0.944		20.1892	0.613	20.1926	0.53		20.988	0.418		21.2196	0.729	20.1926	-0.334		20.5728	0.374		20.3644	-0.209		20.4701	0.661		21.0027	0.716
	20.7973	0.939		20.2291	0.618	20.2325	0.586		21.0295	0.422		21.2615	0.719	20.2325	-0.336		20.6135	0.371		20.4047	-0.214		20.5105	0.655		21.0442	0.713
	20.8383	0.93		20.269	0.612	20.2724	0.586		21.071	0.414		21.3034	0.592	20.2724	-0.276		20.6541	0.37		20.4449	-0.216		20.551	0.61		21.0857	0.711
	20.8793	0.93		20.3089	0.61	20.3123	0.578		21.1125	0.409		21.3454	0.519	20.3123	-0.271		20.6948	0.374		20.4852	-0.215		20.5914	0.298		21.1272	0.716
	20.9203	0.926		20.3488	0.607	20.3522	0.567		21.1539	0.406		21.3873	0.52	20.3522	-0.329		20.7354	0.37		20.5254	-0.213		20.6319	0.063		21.1687	0.716
	20.9614	0.926		20.3887	0.696	20.3921	0.557		21.1954	0.396		21.4293	0.513	20.3921	-0.325		20.7761	0.37		20.5656	-0.223		20.6724	0.062		21.2102	0.712
	21.0024	0.92		20.4286	0.856	20.432	0.554		21.2369	0.392		21.4712	0.507	20.432	-0.328		20.8168	0.367		20.6059	-0.234		20.7128	0.052		21.2517	0.712
	21.0434	0.913		20.4685	0.913	20.4719	0.552		21.2784	0.396		21.5131	0.5	20.4719	0.065		20.8574	0.359		20.6461	-0.237		20.7533	0.049		21.2932	0.703
	21.0844	0.907		20.5084	0.9	20.5118	0.546		21.3199	0.395		21.5551	0.494	20.5118	0.625		20.8981	0.349		20.6864	-0.241		20.7937	0.051		21.3347	0.697
	21.1254	0.91		20.5483	0.89	20.5517	0.547		21.3613	0.384		21.597	0.502	20.5517	0.763		20.9387	0.343		20.7266	-0.247		20.8342	0.046		21.3762	0.692
	21.1665	0.917		20.5882	0.882	20.5916	0.543		21.4028	0.386		21.6389	0.505	20.5916	0.757		20.9794	0.337		20.7669	-0.249		20.8746	0.038		21.4177	0.688
	21.2075	0.924		20.6281	0.872	20.6315	0.542		21.4443	0.391		21.6809	0.508	20.6315	0.763		21.02	0.329		20.8071	-0.244		20.9151	0.032		21.4593	0.69
	21.2485	0.916		20.668	0.869	20.6714	0.538		21.4858	0.397		21.7228	0.546	20.6714	0.761		21.0607	0.329		20.8474	-0.246		20.9555	0.035		21.5008	0.698
	21.2895	0.907		20.7079	0.865	20.7113	0.531		21.5272	0.387		21.7647	0.711	20.7113	0.754		21.1014	0.331		20.8876	-0.262		20.996	0.046		21.5423	0.706
	21.3305	0.906		20.7478	0.853	20.7512	0.523		21.5687	0.39		21.8067	0.892	20.7512	0.752		21.142	0.332		20.9279	-0.266		21.0364	0.049		21.5838	0.694
	21.3716	0.905		20.7877	0.846	20.7911	0.441		21.6102	0.389		21.8486	0.915	20.7911	0.751		21.1827	0.332		20.9681	-0.259		21.0769	0.046		21.6253	0.697
	21.4126	0.906		20.8276	0.842	20.8311	0.32		21.6517	0.385		21.8905	0.912	20.8311	0.754		21.2233	0.333		21.0083	-0.272		21.1174	0.046		21.6668	0.696
	21.4536	0.907		20.8675	0.833	20.871	0.285		21.6932	0.384		21.9325	0.898	20.871	0.757		21.264	0.341		21.0486	-0.279		21.1578	0.038		21.7083	0.692
	21.4946	0.904		20.9074	0.824	20.9109	0.284		21.7346	0.386		21.9744	0.895	20.9109	0.74		21.3047	0.342		21.0888	-0.276		21.1983	0.035		21.7498	0.687
	21.5356	0.894		20.9473	0.742	20.9508	0.29		21.7761	0.387		22.0164	0.889	20.9508	0.72		21.3453	0.338		21.1291	-0.273		21.2387	0.039		21.7913	0.681
	21.5767	0.895		20.9872	0.737	20.9907	0.296		21.8176	0.383		22.0583	0.89	20.9907	0.689		21.386	0.338		21.1693	-0.275		21.2792	0.037		21.8328	0.677
	21.6177	0.899		21.0271	0.805	21.0306	0.288		21.8591	0.377		22.1002	0.886	21.0306	0.646		21.4266	0.345		21.2096	-0.276		21.3196	0.029		21.8743	0.679
	21.6587	0.893		21.067	0.799	21.0705	0.276		21.9006	0.375		22.1422	0.883	21.0705	0.607		21.4673	0.351		21.2498	-0.277		21.3601	0.033		21.9158	0.683
	21.6997	0.889		21.1069	0.8	21.1104	0.275		21.942	0.371		22.1841	0.871	21.1104	0.578		21.5079	0.349		21.2901	-0.283		21.4005	0.034		21.9573	0.684
	21.7407	0.9		21.1468	0.802	21.1503	0.28		21.9835	0.372		22.226	0.867	21.1503	0.557		21.5486	0.338		21.3303	-0.276		21.441	0.029		21.9989	0.688
	21.7818	0.903		21.1867	0.704	21.1902	0.278		22.025	0.37		22.268	0.855	21.1902	0.54		21.5893	0.337		21.3706	-0.278		21.4814	0.031		22.0404	0.686
	21.8228	0.892		21.2266	0.692	21.2301	0.274		22.0665	0.372		22.3099	0.845	21.2301	0.523		21.6299	0.337		21.4108	-0.276		21.5219	0.036		22.0819	0.681
	21.8638	0.894		21.2665	0.773	21.27	0.27		22.1079	0.379		22.3518	0.828	21.27	0.508		21.6706	0.335		21.4511	-0.275		21.5624	0.029		22.1234	0.678
	21.9048	0.892		21.3064	0.771	21.3099	0.266		22.1494	0.382		22.3938	0.816	21.3099	0.503		21.7112	0.339		21.4913	-0.28		21.6028	0.026		22.1649	0.676
	21.9458	0.88		21.3463	0.777	21.3498	0.27		22.1909	0.375		22.4357	0.805	21.3498	0.506		21.7519	0.342		21.5315	-0.291		21.6433	0.028		22.2064	0.676
	21.9869	0.875		21.3862	0.768	21.3897	0.273		22.2324	0.366		22.4777	0.802	21.3897	0.507		21.7925	0.342		21.5718	-0.293		21.6837	0.031		22.2479	0.678
	22.0279	0.869		21.4261	0.772	21.4296	0.268		22.2739	0.366		22.5196	0.797	21.4296	0.509		21.8332	0.337		21.612	-0.287		21.7242	0.031		22.2894	0.682
	22.0689	0.87		21.466	0.771	21.4696	0.265		22.3153	0.367		22.5615	0.793	21.4696	0.522		21.8739	0.332		21.6523	-0.286		21.7646	0.017		22.3309	0.678
	22.1099	0.869		21.5059	0.767	21.5095	0.267		22.3568	0.36		22.6035	0.787	21.5095	0.532		21.9145	0.335		21.6925	-0.289		21.8051	0.014		22.3724	0.669
	22.1509	0.867		21.5458	0.764	21.5494	0.269		22.3983	0.354		22.6454	0.781	21.5494	0.545		21.9552	0.335		21.7328	-0.286		21.8455	0.023		22.4139	0.671
	22.192	0.86		21.5857	0.759	21.5893	0.264		22.4398	0.354		22.6873	0.777	21.5893	0.6		21.9958	0.334		21.773	-0.284		21.886	0.02		22.4554	0.667
	22.233	0.863		21.6256	0.766	21.6292	0.307		22.4812	0.358		22.7293	0.768	21.6292	0.711		22.0365	0.332		21.8133	-0.284		21.9264	0.017		22.4969	0.666
	22.274	0.868		21.6655	0.77	21.6691	0.31		22.5227	0.359		22.7712	0.772	21.6691	0.766		22.0772	0.334		21.8535	-0.288		21.9669	0.012		22.5384	0.663
	22.315	0.861		21.7054	0.621	21.709	0.266		22.5642	0.358		22.8131	0.768	21.709	0.749		22.1178	0.335		21.8938	-0.292		22.0074	0.009		22.58	0.66
	22.356	0.849		21.7453	0.626	21.7489	0.263		22.6057	0.355		22.8551	0.774	21.7489	0.736		22.1585	0.327		21.934	-0.298		22.0478	0.026		22.6215	0.663
	22.3971	0.844		21.7852	0.783	21.7888	0.259		22.6472	0.352		22.897	0.774	21.7888	0.72		22.1991	0.323		21.9742	-0.297		22.0883	0.031		22.663	0.655
	22.4381	0.839		21.8251	0.771	21.8287	0.261		22.6886	0.35		22.9389	0.772	21.8287	0.708		22.2398	0.315		22.0145	-0.301		22.1287	0.021		22.7045	0.677
	22.4791	0.851		21.865	0.506	21.8686	0.276		22.7301	0.354		22.9809	0.767	21.8686	0.72		22.2804	0.317		22.0547	-0.305		22.1692	0.012		22.746	0.856
	22.5201	0.852		21.9049	0.219	21.9085	0.28		22.7716	0.357		23.0228	0.771	21.9085	0.741		22.3211	0.321		22.095	-0.304		22.2096	0.006		22.7875	1.025
	22.5612	0.853		21.9448	0.191	21.9484	0.279		22.8131	0.36		23.0648	0.771	21.9484	0.749		22.3618	0.317		22.1352	-0.303		22.2501	0.008		22.829	1.084
	22.6022	0.848		21.9847	0.189	21.9883	0.278		22.8546	0.362		23.1067	0.764	21.9883	0.751		22.4024	0.311		22.1755	-0.301		22.2905	0.02		22.8705	1.08
	22.6432	0.842		22.0246	0.203	22.0282	0.274		22.896	0.359		23.1486	0.761	22.0282	0.751		22.4431	0.309		22.2157	-0.308		22.331	0.022		22.912	1.077
	22.6842	0.823		22.0645	0.211	22.0681	0.274		22.9375	0.353		23.1906	0.767	22.0681	0.749		22.4837	0.314		22.256	-0.31		22.3714	0.019		22.9535	1.082
	22.7252	0.812		22.1044	0.207	22.1081	0.279		22.979	0.349		23.2325	0.773	22.1081	0.743		22.5244	0.314		22.2962	-0.313		22.4119	0.015		22.995	0.933
	22.7663	0.819		22.1443	0.204	22.148	0.279		23.0205	0.344		23.2744	0.766	22.148	0.749		22.565	0.308		22.3365	-0.317		22.4524	0.011		23.0365	0.766
	22.8073	0.829		22.1842	0.201	22.1879	0.271		23.0619	0.342		23.3164	0.76	22.1879	0.757		22.6057	0.3		22.3767	-0.326		22.4928	0.017		23.078	0.674
	22.8483	0.832		22.2241	0.197	22.2278	0.263		23.1034	0.345		23.3583	0.764	22.2278	0.757		22.6464	0.306		22.417	-0.326		22.5333	0.02		23.1195	0.663
	22.8893	0.836		22.264	0.2	22.2677	0.266		23.1449	0.344		23.4002	0.762	22.2677	0.756		22.687	0.309		22.4572	-0.326		22.5737	0.021		23.1611	0.65
	22.9303	0.827		22.3039	0.204	22.3076	0.265		23.1864	0.335		23.4422	0.758	22.3076	0.757		22.7277	0.306		22.4974	-0.328		22.6142	0.014		23.2026	0.654
	22.9714	0.833		22.3438	0.199	22.3475	0.262		23.2279	0.336		23.4841	0.759	22.3475	0.752		22.7683	0.298		22.5377	-0.018		22.6546	0.014		23.2441	0.656
	23.0124	0.832		22.3837	0.185	22.3874	0.263		23.2693	0.335		23.526	0.764	22.3874	0.731		22.809	0.302		22.5779	0.373		22.6951	0.02		23.2856	0.655
	23.0534	0.837		22.4236	0.186	22.4273	0.257		23.3108	0.339		23.568	0.769	22.4273	0.754		22.8496	0.3		22.6182	0.384		22.7355	0.021		23.3271	0.649
	23.0944	0.835		22.4635	0.192	22.4672	0.253		23.3523	0.342		23.6099	0.778	22.4672	0.765		22.8903	0.304		22.6584	-0.007		22.776	0.019		23.3686	0.645
	23.1354	0.833		22.5034	0.183	22.5071	0.248		23.3938	0.341		23.6519	0.769	22.5071	0.773		22.931	0.304		22.6987	-0.325		22.8165	0.011		23.4101	0.644
	23.1765	0.827		22.5433	0.181	22.547	0.241		23.4353	0.342		23.6938	0.705	22.547	0.77		22.9716	0.308		22.7389	-0.331		22.8569	0.001		23.4516	0.649
	23.2175	0.828		22.5832	0.185	22.5869	0.239		23.4767	0.348		23.7357	0.711	22.5869	0.763		23.0123	0.302		22.7792	-0.319		22.8974	-0.004		23.4931	0.652
	23.2585	0.822		22.6231	0.182	22.6268	0.233		23.5182	0.342		23.7777	0.787	22.6268	0.758		23.0529	0.306		22.8194	-0.322		22.9378	-0.005		23.5346	0.655
	23.2995	0.822		22.663	0.18	22.6667	0.231		23.5597	0.341		23.8196	0.775	22.6667	0.765		23.0936	0.303		22.8597	-0.322		22.9783	-0.014		23.5761	0.656
	23.3405	0.819		22.7029	0.179	22.7066	0.218		23.6012	0.347		23.8615	0.767	22.7066	0.767		23.1343	0.305		22.8999	-0.335		23.0187	-0.012		23.6176	0.666
	23.3816	0.811		22.7428	0.175	22.7466	0.22		23.6426	0.35		23.9035	0.767	22.7466	0.767		23.1749	0.297		22.9402	-0.336		23.0592	-0.012		23.6591	0.667
	23.4226	0.817		22.7827	0.178	22.7865	0.217		23.6841	0.352		23.9454	0.759	22.7865	0.476		23.2156	0.298		22.9804	-0.343		23.0996	-0.023		23.7006	0.662
	23.4636	0.816		22.8226	0.177	22.8264	0.206		23.7256	0.341		23.9873	0.759	22.8264	0.366		23.2562	0.299		23.0206	-0.338		23.1401	-0.029		23.7422	0.659
	23.5046	0.813		22.8625	0.164	22.8663	0.209		23.7671	0.336		24.0293	0.756	22.8663	0.674		23.2969	0.3		23.0609	-0.325		23.1805	-0.028		23.7837	0.66
	23.5456	0.81		22.9024	0.162	22.9062	0.206		23.8086	0.336		24.0712	0.751	22.9062	0.768		23.3375	0.296		23.1011	-0.332		23.221	-0.031		23.8252	0.655
	23.5867	0.81		22.9423	0.165	22.9461	0.206		23.85	0.336		24.1132	0.753	22.9461	0.769		23.3782	0.296		23.1414	-0.342		23.2615	-0.038		23.8667	0.65
	23.6277	0.814		22.9822	0.164	22.986	0.206		23.8915	0.337		24.1551	0.754	22.986	0.765		23.4189	0.289		23.1816	-0.35		23.3019	-0.036		23.9082	0.644
	23.6687	0.817		23.0221	0.167	23.0259	0.208		23.933	0.335		24.197	0.757	23.0259	0.757		23.4595	0.288		23.2219	-0.342		23.3424	-0.035		23.9497	0.64
	23.7097	0.815		23.062	0.165	23.0658	0.209		23.9745	0.334		24.239	0.764	23.0658	0.751		23.5002	0.281		23.2621	-0.329		23.3828	-0.034		23.9912	0.642
	23.7507	0.812		23.1019	0.155	23.1057	0.196		24.0159	0.325		24.2809	0.763	23.1057	0.751		23.5408	0.278		23.3024	-0.327		23.4233	-0.044		24.0327	0.642
	23.7918	0.815		23.1418	0.146	23.1456	0.191		24.0574	0.332		24.3228	0.754	23.1456	0.756		23.5815	0.28		23.3426	-0.333		23.4637	-0.05		24.0742	0.636
	23.8328	0.814		23.1817	0.152	23.1855	0.198		24.0989	0.34		24.3648	0.748	23.1855	0.752		23.6221	0.279		23.3829	-0.34		23.5042	-0.043		24.1157	0.634
	23.8738	0.809		23.2216	0.162	23.2254	0.201		24.1404	0.335		24.4067	0.739	23.2254	0.747		23.6628	0.284		23.4231	-0.343		23.5446	-0.041		24.1572	0.639
	23.9148	0.811		23.2615	0.159	23.2653	0.193		24.1819	0.327		24.4486	0.731	23.2653	0.751		23.7035	0.282		23.4633	-0.347		23.5851	-0.046		24.1987	0.642
	23.9558	0.806		23.3014	0.154	23.3052	0.189		24.2233	0.323		24.4906	0.732	23.3052	0.753		23.7441	0.285		23.5036	-0.353		23.6255	-0.055		24.2402	0.641
	23.9969	0.804		23.3413	0.144	23.3451	0.194		24.2648	0.328		24.5325	0.741	23.3451	0.747		23.7848	0.277		23.5438	-0.351		23.666	-0.053		24.2818	0.629
	24.0379	0.807		23.3811	0.142	23.3851	0.2		24.3063	0.33		24.5744	0.752	23.3851	0.751		23.8254	0.277		23.5841	-0.356		23.7065	-0.054		24.3233	0.626
	24.0789	0.805		23.421	0.143	23.425	0.194		24.3478	0.327		24.6164	0.761	23.425	0.76		23.8661	0.276		23.6243	-0.357		23.7469	-0.049		24.3648	0.64
	24.1199	0.796		23.4609	0.143	23.4649	0.193		24.3893	0.33		24.6583	0.763	23.4649	0.762		23.9067	0.27		23.6646	-0.359		23.7874	-0.048		24.4063	0.648
	24.1609	0.803		23.5008	0.141	23.5048	0.197		24.4307	0.328		24.7003	0.752	23.5048	0.753		23.9474	0.273		23.7048	-0.359		23.8278	-0.047		24.4478	0.634
	24.202	0.807		23.5407	0.137	23.5447	0.287		24.4722	0.329		24.7422	0.754	23.5447	0.747		23.9881	0.276		23.7451	-0.362		23.8683	-0.047		24.4893	0.626
	24.243	0.81		23.5806	0.135	23.5846	0.393		24.5137	0.329		24.7841	0.776	23.5846	0.744		24.0287	0.28		23.7853	-0.366		23.9087	-0.047		24.5308	0.628
	24.284	0.814		23.6205	0.139	23.6245	0.399		24.5552	0.335		24.8261	0.79	23.6245	0.731		24.0694	0.281		23.8256	-0.36		23.9492	-0.054		24.5723	0.626
	24.325	0.815		23.6604	0.139	23.6644	0.393		24.5966	0.331		24.868	0.781	23.6644	0.73		24.11	0.282		23.8658	-0.36		23.9896	-0.065		24.6138	0.621
	24.366	0.802		23.7003	0.146	23.7043	0.397		24.6381	0.332		24.9099	0.792	23.7043	0.74		24.1507	0.274		23.9061	-0.362		24.0301	-0.059		24.6553	0.615
	24.4071	0.793		23.7402	0.148	23.7442	0.401		24.6796	0.328		24.9519	0.806	23.7442	0.748		24.1914	0.276		23.9463	-0.359		24.0705	-0.052		24.6968	0.616
	24.4481	0.796		23.7801	0.146	23.7841	0.401		24.7211	0.328		24.9938	0.819	23.7841	0.749		24.232	0.273		23.9865	-0.363		24.111	-0.048		24.7383	0.615
	24.4891	0.796		23.82	0.129	23.824	0.399		24.7626	0.33		25.0357	0.694	23.824	0.751		24.2727	0.271		24.0268	-0.367		24.1515	-0.054		24.7798	0.615
	24.5301	0.79		23.8599	0.118	23.8639	0.396		24.804	0.325		25.0777	0.61	23.8639	0.751		24.3133	0.268		24.067	-0.361		24.1919	-0.053		24.8213	0.61
	24.5711	0.795		23.8998	0.13	23.9038	0.401		24.8455	0.327		25.1196	0.628	23.9038	0.744		24.354	0.273		24.1073	-0.358		24.2324	-0.05		24.8629	0.609
	24.6122	0.799		23.9397	0.132	23.9437	0.411		24.887	0.326		25.1616	0.782	23.9437	0.745		24.3946	0.281		24.1475	-0.367		24.2728	-0.053		24.9044	0.611
	24.6532	0.801		23.9796	0.14	23.9836	0.407		24.9285	0.318		25.2035	0.755	23.9836	0.747		24.4353	0.284		24.1878	-0.371		24.3133	-0.053		24.9459	0.62
	24.6942	0.8		24.0195	0.129	24.0235	0.393		24.9699	0.318		25.2454	0.771	24.0235	0.74		24.476	0.281		24.228	-0.377		24.3537	-0.059		24.9874	0.623
	24.7352	0.798		24.0594	0.12	24.0635	0.395		25.0114	0.322		25.2874	0.776	24.0635	0.739		24.5166	0.273		24.2683	-0.382		24.3942	-0.06		25.0289	0.613
	24.7762	0.793		24.0993	0.13	24.1034	0.398		25.0529	0.323		25.3293	0.78	24.1034	0.745		24.5573	0.269		24.3085	-0.369		24.4346	-0.057		25.0704	0.604
	24.8173	0.796		24.1392	0.131	24.1433	0.387		25.0944	0.316		25.3712	0.777	24.1433	0.746		24.5979	0.274		24.3488	-0.364		24.4751	-0.06		25.1119	0.602
	24.8583	0.803		24.1791	0.13	24.1832	0.385		25.1359	0.31		25.4132	0.781	24.1832	0.739		24.6386	0.264		24.389	-0.359		24.5155	-0.067		25.1534	0.626
	24.8993	0.798		24.219	0.13	24.2231	0.397		25.1773	0.313		25.4551	0.793	24.2231	0.742		24.6792	0.262		24.4292	-0.355		24.556	-0.071		25.1949	0.665
	24.9403	0.792		24.2589	0.124	24.263	0.4		25.2188	0.312		25.497	0.803	24.263	0.743		24.7199	0.266		24.4695	-0.369		24.5965	-0.069		25.2364	0.665
	24.9813	0.793		24.2988	0.117	24.3029	0.395		25.2603	0.318		25.539	0.813	24.3029	0.739		24.7606	0.266		24.5097	-0.38		24.6369	-0.068		25.2779	0.611
	25.0224	0.79		24.3387	0.112	24.3428	0.398		25.3018	0.321		25.5809	0.673	24.3428	0.743		24.8012	0.258		24.55	-0.381		24.6774	-0.073		25.3194	0.617
	25.0634	0.793		24.3786	0.111	24.3827	0.402		25.3433	0.323		25.6228	0.669	24.3827	0.747		24.8419	0.25		24.5902	-0.377		24.7178	-0.067		25.3609	0.614
	25.1044	0.794		24.4185	0.114	24.4226	0.4		25.3847	0.32		25.6648	0.687	24.4226	0.748		24.8825	0.255		24.6305	-0.374		24.7583	-0.068		25.4024	0.607
	25.1454	0.794		24.4584	0.111	24.4625	0.397		25.4262	0.311		25.7067	0.765	24.4625	0.742		24.9232	0.256		24.6707	-0.375		24.7987	-0.078		25.444	0.607
	25.1864	0.791		24.4983	0.109	24.5024	0.401		25.4677	0.31		25.7487	0.732	24.5024	0.739		24.9638	0.26		24.711	-0.377		24.8392	-0.069		25.4855	0.604
	25.2275	0.788		24.5382	0.116	24.5423	0.358		25.5092	0.312		25.7906	0.729	24.5423	0.742		25.0045	0.258		24.7512	-0.381		24.8796	-0.068		25.527	0.61
	25.2685	0.79		24.5781	0.108	24.5822	0.186		25.5506	0.312		25.8325	0.732	24.5822	0.742		25.0452	0.256		24.7915	-0.388		24.9201	-0.074		25.5685	0.609
	25.3095	0.787		24.618	0.102	24.6221	0.061		25.5921	0.32		25.8745	0.604	24.6221	0.74		25.0858	0.255		24.8317	-0.385		24.9605	-0.074		25.61	0.605
	25.3505	0.79		24.6579	0.117	24.662	0.061		25.6336	0.32		25.9164	0.444	24.662	0.735		25.1265	0.257		24.872	-0.384		25.001	-0.075		25.6515	0.6
	25.3915	0.784		24.6978	0.119	24.702	0.066		25.6751	0.319		25.9583	0.334	24.702	0.732		25.1671	0.259		24.9122	-0.383		25.0415	-0.083		25.693	0.614
	25.4326	0.779		24.7377	0.11	24.7419	0.062		25.7166	0.309		26.0003	0.325	24.7419	0.737		25.2078	0.257		24.9524	-0.386		25.0819	-0.084		25.7345	0.787
	25.4736	0.782		24.7776	0.108	24.7818	0.053		25.758	0.304		26.0422	0.316	24.7818	0.738		25.2485	0.261		24.9927	-0.39		25.1224	-0.088		25.776	0.954
	25.5146	0.789		24.8175	0.109	24.8217	0.06		25.7995	0.305		26.0841	0.314	24.8217	0.739		25.2891	0.259		25.0329	-0.389		25.1628	-0.086		25.8175	1.021
	25.5556	0.796		24.8574	0.106	24.8616	0.068		25.841	0.312		26.1261	0.323	24.8616	0.742		25.3298	0.266		25.0732	-0.387		25.2033	-0.078		25.859	1.022
	25.5967	0.793		24.8973	0.109	24.9015	0.066		25.8825	0.308		26.168	0.321	24.9015	0.738		25.3704	0.27		25.1134	-0.389		25.2437	-0.071		25.9005	1.025
	25.6377	0.78		24.9372	0.111	24.9414	0.066		25.9239	0.309		26.2099	0.321	24.9414	0.739		25.4111	0.258		25.1537	-0.391		25.2842	-0.073		25.942	1.021
	25.6787	0.785		24.9771	0.109	24.9813	0.069		25.9654	0.304		26.2519	0.313	24.9813	0.74		25.4517	0.255		25.1939	-0.389		25.3246	-0.082		25.9835	1.018
	25.7197	0.789		25.017	0.11	25.0212	0.07		26.0069	0.305		26.2938	0.309	25.0212	0.743		25.4924	0.259		25.2342	-0.382		25.3651	-0.082		26.0251	1.019
	25.7607	0.787		25.0569	0.108	25.0611	0.07		26.0484	0.303		26.3358	0.309	25.0611	0.75		25.5331	0.262		25.2744	-0.384		25.4056	-0.075		26.0666	1.023
	25.8018	0.793		25.0968	0.109	25.101	0.07		26.0899	0.302		26.3777	0.308	25.101	0.75		25.5737	0.267		25.3147	-0.377		25.446	-0.067		26.1081	1.023
	25.8428	0.911		25.1367	0.105	25.1409	0.071		26.1313	0.301		26.4196	0.308	25.1409	0.751		25.6144	0.271		25.3549	-0.379		25.4865	-0.065		26.1496	0.985
	25.8838	1.015		25.1766	0.106	25.1808	0.072		26.1728	0.3		26.4616	0.313	25.1808	0.752		25.655	0.276		25.3951	-0.38		25.5269	-0.076		26.1911	0.827
	25.9248	1.069		25.2165	0.116	25.2207	0.071		26.2143	0.304		26.5035	0.302	25.2207	0.751		25.6957	0.263		25.4354	-0.384		25.5674	-0.082		26.2326	0.664
	25.9658	1.01		25.2564	0.114	25.2606	0.071		26.2558	0.31		26.5454	0.3	25.2606	0.748		25.7363	0.258		25.4756	-0.393		25.6078	-0.083		26.2741	0.611
	26.0069	0.899		25.2963	0.109	25.3005	0.077		26.2973	0.306		26.5874	0.295	25.3005	0.748		25.777	0.258		25.5159	-0.391		25.6483	-0.082		26.3156	0.601
	26.0479	0.789		25.3362	0.108	25.3405	0.078		26.3387	0.306		26.6293	0.302	25.3405	0.747		25.8177	0.253		25.5561	-0.387		25.6887	-0.07		26.3571	0.596
	26.0889	0.854		25.3761	0.102	25.3804	0.077		26.3802	0.304		26.6712	0.295	25.3804	0.743		25.8583	0.252		25.5964	-0.385		25.7292	-0.072		26.3986	0.596
	26.1299	0.976		25.416	0.104	25.4203	0.079		26.4217	0.305		26.7132	0.292	25.4203	0.744		25.899	0.254		25.6366	-0.381		25.7696	-0.074		26.4401	0.598
	26.1709	1.079		25.4559	0.108	25.4602	0.08		26.4632	0.304		26.7551	0.292	25.4602	0.748		25.9396	0.255		25.6769	-0.375		25.8101	-0.075		26.4816	0.601
	26.212	1.068		25.4958	0.109	25.5001	0.072		26.5046	0.303		26.7971	0.296	25.5001	0.75		25.9803	0.259		25.7171	-0.385		25.8506	-0.077		26.5231	0.6
	26.253	1.055		25.5357	0.104	25.54	0.073		26.5461	0.295		26.839	0.298	25.54	0.759		26.021	0.259		25.7574	-0.392		25.891	-0.079		26.5647	0.598
	26.294	1.042		25.5756	0.11	25.5799	0.07		26.5876	0.285		26.8809	0.289	25.5799	0.758		26.0616	0.261		25.7976	-0.391		25.9315	-0.077		26.6062	0.596
	26.335	1.035		25.6155	0.11	25.6198	0.069		26.6291	0.294		26.9229	0.285	25.6198	0.755		26.1023	0.254		25.8379	-0.4		25.9719	-0.078		26.6477	0.593
	26.376	0.966		25.6554	0.106	25.6597	0.074		26.6706	0.291		26.9648	0.29	25.6597	0.76		26.1429	0.251		25.8781	-0.391		26.0124	-0.077		26.6892	0.589
	26.4171	0.974		25.6953	0.108	25.6996	0.072		26.712	0.29		27.0067	0.294	25.6996	0.754		26.1836	0.248		25.9183	-0.383		26.0528	-0.063		26.7307	0.589
	26.4581	1.009		25.7352	0.107	25.7395	0.073		26.7535	0.288		27.0487	0.294	25.7395	0.747		26.2242	0.251		25.9586	-0.387		26.0933	-0.061		26.7722	0.589
	26.4991	1.054		25.7751	0.112	25.7794	0.07		26.795	0.288		27.0906	0.29	25.7794	0.752		26.2649	0.253		25.9988	-0.397		26.1337	-0.069		26.8137	0.602
	26.5401	1.052		25.815	0.109	25.8193	0.068		26.8365	0.287		27.1325	0.291	25.8193	0.759		26.3056	0.247		26.0391	-0.395		26.1742	-0.077		26.8552	0.599
	26.5811	1.051		25.8549	0.115	25.8592	0.068		26.878	0.279		27.1745	0.303	25.8592	0.752		26.3462	0.245		26.0793	-0.378		26.2146	-0.078		26.8967	0.595
	26.6222	0.975		25.8948	0.118	25.8991	0.067		26.9194	0.278		27.2164	0.482	25.8991	0.756		26.3869	0.247		26.1196	-0.368		26.2551	-0.077		26.9382	0.582
	26.6632	0.798		25.9347	0.112	25.939	0.057		26.9609	0.282		27.2583	0.636	25.939	0.767		26.4275	0.251		26.1598	-0.374		26.2956	-0.078		26.9797	0.585
	26.7042	0.608		25.9746	0.11	25.979	0.065		27.0024	0.287		27.3003	0.694	25.979	0.767		26.4682	0.243		26.2001	-0.372		26.336	-0.075		27.0212	0.583
	26.7452	0.57		26.0145	0.11	26.0189	0.059		27.0439	0.293		27.3422	0.708	26.0189	0.755		26.5088	0.237		26.2403	-0.38		26.3765	-0.078		27.0627	0.62
	26.7862	0.556		26.0544	0.119	26.0588	0.05		27.0853	0.292		27.3842	0.763	26.0588	0.752		26.5495	0.241		26.2806	-0.388		26.4169	-0.087		27.1042	0.782
	26.8273	0.553		26.0943	0.116	26.0987	0.058		27.1268	0.294		27.4261	0.851	26.0987	0.757		26.5902	0.235		26.3208	-0.385		26.4574	-0.092		27.1458	0.942
	26.8683	0.56		26.1342	0.108	26.1386	0.062		27.1683	0.292		27.468	0.901	26.1386	0.755		26.6308	0.237		26.3611	-0.388		26.4978	-0.1		27.1873	0.986
	26.9093	0.565		26.1741	0.11	26.1785	0.06		27.2098	0.296		27.51	0.918	26.1785	0.751		26.6715	0.237		26.4013	-0.39		26.5383	-0.103		27.2288	0.977
	26.9503	0.565		26.214	0.118	26.2184	0.059		27.2513	0.292		27.5519	0.918	26.2184	0.75		26.7121	0.235		26.4415	-0.388		26.5787	-0.092		27.2703	0.977
	26.9913	0.565		26.2539	0.12	26.2583	0.061		27.2927	0.303		27.5938	0.924	26.2583	0.751		26.7528	0.229		26.4818	-0.402		26.6192	-0.093		27.3118	0.966
	27.0324	0.568		26.2938	0.395	26.2982	0.06		27.3342	0.295		27.6358	0.928	26.2982	0.749		26.7934	0.231		26.522	-0.407		26.6596	-0.1		27.3533	0.928
	27.0734	0.572		26.3337	0.707	26.3381	0.056		27.3757	0.296		27.6777	0.936	26.3381	0.748		26.8341	0.233		26.5623	-0.407		26.7001	-0.109		27.3948	0.893
	27.1144	0.565		26.3736	0.71	26.378	0.059		27.4172	0.296		27.7196	0.945	26.378	0.75		26.8748	0.233		26.6025	-0.4		26.7406	-0.102		27.4363	0.893
	27.1554	0.564		26.4135	0.673	26.4179	0.062		27.4586	0.292		27.7616	0.935	26.4179	0.75		26.9154	0.233		26.6428	-0.396		26.781	-0.1		27.4778	0.955
	27.1964	0.565		26.4534	0.643	26.4578	0.177		27.5001	0.296		27.8035	0.921	26.4578	0.748		26.9561	0.231		26.683	-0.393		26.8215	-0.104		27.5193	0.951
	27.2375	0.558		26.4933	0.628	26.4977	0.39		27.5416	0.291		27.8454	0.92	26.4977	0.746		26.9967	0.231		26.7233	-0.4		26.8619	-0.111		27.5608	0.945
	27.2785	0.552		26.5332	0.621	26.5376	0.484		27.5831	0.286		27.8874	0.919	26.5376	0.752		27.0374	0.228		26.7635	-0.407		26.9024	-0.112		27.6023	0.941
	27.3195	0.551		26.5731	0.614	26.5775	0.486		27.6246	0.287		27.9293	0.921	26.5775	0.743		27.0781	0.227		26.8038	-0.401		26.9428	-0.098		27.6438	0.929
	27.3605	0.553		26.613	0.609	26.6175	0.491		27.666	0.286		27.9713	0.914	26.6175	0.74		27.1187	0.228		26.844	-0.392		26.9833	-0.101		27.6853	0.921
	27.4015	0.549		26.6529	0.603	26.6574	0.492		27.7075	0.286		28.0132	0.916	26.6574	0.742		27.1594	0.227		26.8842	-0.389		27.0237	-0.11		27.7269	0.922
	27.4426	0.557		26.6928	0.598	26.6973	0.478		27.749	0.288		28.0551	0.917	26.6973	0.742		27.2	0.226		26.9245	-0.397		27.0642	-0.113		27.7684	0.916
	27.4836	0.565		26.7327	0.593	26.7372	0.457		27.7905	0.29		28.0971	0.915	26.7372	0.739		27.2407	0.227		26.9647	-0.394		27.1046	-0.112		27.8099	0.9
	27.5246	0.571		26.7726	0.59	26.7771	0.443		27.832	0.291		28.139	0.912	26.7771	0.735		27.2813	0.225		27.005	-0.398		27.1451	-0.105		27.8514	0.9
	27.5656	0.565		26.8125	0.583	26.817	0.42		27.8734	0.292		28.1809	0.906	26.817	0.738		27.322	0.23		27.0452	-0.405		27.1856	-0.102		27.8929	0.885
	27.6066	0.564		26.8524	0.583	26.8569	0.41		27.9149	0.29		28.2229	0.899	26.8569	0.738		27.3627	0.23		27.0855	-0.394		27.226	-0.109		27.9344	0.795
	27.6477	0.551		26.8923	0.503	26.8968	0.399		27.9564	0.289		28.2648	0.904	26.8968	0.738		27.4033	0.237		27.1257	-0.39		27.2665	-0.117		27.9759	0.697
	27.6887	0.555		26.9322	0.517	26.9367	0.392		27.9979	0.284		28.3067	0.899	26.9367	0.742		27.444	0.231		27.166	-0.392		27.3069	-0.113		28.0174	0.673
	27.7297	0.559		26.9721	0.608	26.9766	0.388		28.0393	0.283		28.3487	0.896	26.9766	0.743		27.4846	0.238		27.2062	-0.392		27.3474	-0.104		28.0589	0.668
	27.7707	0.564		27.012	0.596	27.0165	0.38		28.0808	0.283		28.3906	0.886	27.0165	0.74		27.5253	0.236		27.2465	-0.398		27.3878	-0.098		28.1004	0.664
	27.8117	0.563		27.0519	0.593	27.0564	0.379		28.1223	0.278		28.4326	0.879	27.0564	0.742		27.5659	0.235		27.2867	-0.401		27.4283	-0.115		28.1419	0.661
	27.8528	0.552		27.0918	0.545	27.0963	0.31		28.1638	0.278		28.4745	0.878	27.0963	0.749		27.6066	0.24		27.327	-0.392		27.4687	-0.124		28.1834	0.663
	27.8938	0.548		27.1317	0.401	27.1362	0.322		28.2053	0.278		28.5164	0.883	27.1362	0.76		27.6473	0.24		27.3672	-0.386		27.5092	-0.114		28.2249	0.66
	27.9348	0.55		27.1716	0.3	27.1761	0.39		28.2467	0.284		28.5584	0.886	27.1761	0.757		27.6879	0.236		27.4074	-0.391		27.5497	-0.125		28.2664	0.659
	27.9758	0.541		27.2115	0.297	27.216	0.38		28.2882	0.292		28.6003	0.597	27.216	0.744		27.7286	0.232		27.4477	-0.393		27.5901	-0.131		28.308	0.661
	28.0168	0.572		27.2514	0.297	27.256	0.38		28.3297	0.295		28.6422	0.18	27.256	0.74		27.7692	0.236		27.4879	-0.39		27.6306	-0.117		28.3495	0.659
	28.0579	0.582		27.2913	0.296	27.2959	0.376		28.3712	0.287		28.6842	-0.158	27.2959	0.737		27.8099	0.238		27.5282	-0.393		27.671	-0.111		28.391	0.652
	28.0989	0.586		27.3312	0.297	27.3358	0.382		28.4126	0.288		28.7261	-0.164	27.3358	0.742		27.8505	0.236		27.5684	-0.38		27.7115	-0.115		28.4325	0.651
	28.1399	0.562		27.3711	0.302	27.3757	0.382		28.4541	0.293		28.768	-0.168	27.3757	0.74		27.8912	0.234		27.6087	-0.382		27.7519	-0.113		28.474	0.65
	28.1809	0.557		27.411	0.306	27.4156	0.376		28.4956	0.297		28.81	-0.166	27.4156	0.74		27.9319	0.235		27.6489	-0.39		27.7924	-0.12		28.5155	0.656
	28.2219	0.567		27.4509	0.298	27.4555	0.381		28.5371	0.296		28.8519	-0.166	27.4555	0.745		27.9725	0.241		27.6892	-0.399		27.8328	-0.121		28.557	0.658
	28.263	0.568		27.4908	0.293	27.4954	0.378		28.5786	0.289		28.8938	-0.155	27.4954	0.741		28.0132	0.239		27.7294	-0.405		27.8733	-0.118		28.5985	0.66
	28.304	0.564		27.5307	0.291	27.5353	0.377		28.62	0.286		28.9358	-0.149	27.5353	0.733		28.0538	0.234		27.7697	-0.406		27.9137	-0.123		28.64	0.652
	28.345	0.559		27.5706	0.289	27.5752	0.372		28.6615	0.289		28.9777	-0.154	27.5752	0.729		28.0945	0.237		27.8099	-0.409		27.9542	-0.113		28.6815	0.656
	28.386	0.556		27.6105	0.292	27.6151	0.375		28.703	0.292		29.0197	-0.15	27.6151	0.729		28.1352	0.233		27.8501	-0.41		27.9947	-0.107		28.723	0.656
	28.427	0.556		27.6504	0.294	27.655	0.373		28.7445	0.292		29.0616	-0.15	27.655	0.728		28.1758	0.235		27.8904	-0.4		28.0351	-0.116		28.7645	0.66
	28.4681	0.563		27.6903	0.288	27.6949	0.377		28.786	0.283		29.1035	-0.165	27.6949	0.734		28.2165	0.237		27.9306	-0.4		28.0756	-0.125		28.806	0.649
	28.5091	0.555		27.7302	0.286	27.7348	0.281		28.8274	0.28		29.1455	-0.168	27.7348	0.736		28.2571	0.244		27.9709	-0.401		28.116	-0.121		28.8475	0.648
	28.5501	0.554		27.7701	0.293	27.7747	0.281		28.8689	0.29		29.1874	-0.162	27.7747	0.729		28.2978	0.247		28.0111	-0.406		28.1565	-0.119		28.8891	0.645
	28.5911	0.56		27.81	0.301	27.8146	0.394		28.9104	0.29		29.2293	-0.166	27.8146	0.726		28.3384	0.249		28.0514	-0.408		28.1969	-0.118		28.9306	0.64
	28.6322	0.56		27.8499	0.3	27.8545	0.387		28.9519	0.291		29.2713	-0.165	27.8545	0.725		28.3791	0.247		28.0916	-0.407		28.2374	-0.116		28.9721	0.644
	28.6732	0.554		27.8898	0.294	27.8945	0.382		28.9933	0.288		29.3132	-0.168	27.8945	0.726		28.4198	0.242		28.1319	-0.412		28.2778	-0.12		29.0136	0.71
	28.7142	0.553		27.9297	0.297	27.9344	0.394		29.0348	0.286		29.3551	-0.173	27.9344	0.73		28.4604	0.242		28.1721	-0.405		28.3183	-0.121		29.0551	0.809
	28.7552	0.547		27.9696	0.295	27.9743	0.4		29.0763	0.282		29.3971	-0.174	27.9743	0.733		28.5011	0.234		28.2124	-0.391		28.3587	-0.125		29.0966	0.901
[truncated: 235 more rows]

## Sheet: Fig. 2d
			Uncropped BN-PAGE gel

## Sheet: Fig. 2e
GPDmuc-WL2P2-foldon	mAb100 purification	HiLoad SEC
run #1		run #2		run #3
ml	mAU	ml	mAU	ml	mAU
[truncated: 7,610 more rows]

## Sheet: Fig. 2f
GPDmuc-WL2P2-foldon					GPDmuc-WL2P4-foldon
[truncated: 719 more rows]

[truncated: 66 more sheets: Fig. 2g, Fig. 4b, Fig. 4c, Fig. 4e, Fig. 4f, Fig. 4g, Fig. 4h, Fig. 4i, Fig. 5b, Fig. 5f, Fig. 6b left panel 1, Fig. 6b left panel 2, Fig. 6b left panel 3a, Fig. 6b left panel 3b, Fig. 6b left panel 4a, Fig. 6b left panel 4b, Fig. 6b right panel 1, Fig. 6b right panel 2, Fig. 6b right panel 3a, Fig. 6b right panel 3b …]
